# Supplementary material for: Alternative Polyadenylation of Tumor Suppressor Genes in Small Intestinal Neuroendocrine Tumors
Source: Front Endocrinol (Lausanne). 2014 Apr 15;5:46. doi: 10.3389/fendo.2014.00046 (PMC3995063; doi:10.3389/fendo.2014.00046)
Supplement: Supplementary file 3 [file Data_Sheet3.XLSX]

## Sheet: Hoja1
Supplementary table 1: Genes with statistically significant APA between the SI‐NET group and the reference sample
RANK nº	ENSEMBL GENE ID	N POLYA SITES	LOCATION OF POLYA SITES						Usage of significant polyA site in %	Gene name	P-Value SI-NETs vs. Reference
POLYA_CLUST1	POLYA ID1	LOACTION	chr	start	end	strand	num reads	PolyA site cluster length
	TISSUE	NE_MTT	chr	start	end	+	num reads	PolyA site cluster length
	TISSUE	NE_CT1	chr	start	end	+	num reads	PolyA site cluster length
	TISSUE	NE_2TC	chr	start	end	+	num reads	PolyA site cluster length
	TISSUE	PIT	chr	start	end	+	num reads	PolyA site cluster length
POLYA_CLUST	chr22_42481524_42481541_+	3UTR	chr	start	end	strand	num reads	PolyA site cluster length
	TISSUE	NE_MTT	chr	start	end	+	num reads	PolyA site cluster length
	TISSUE	NE_CT1	chr	start	end	+	num reads	PolyA site cluster length
	TISSUE	NE_2TC	chr	start	end	+	num reads	PolyA site cluster length
	TISSUE	PIT	chr	start	end	+	num reads	PolyA site cluster length
RANK 1	ENSG00000213494	9	3UTR_2;5UTR_7							CCL14	1.57713e-24
POLYA_CLUST	chr17_34324760_34324782_+	5UTR	chr17	34324760	34324782	+	37	23
	TISSUE	NE_MTT	chr17	34324760	34324781	+	24	22	0.1319
	TISSUE	NE_2TC	chr17	34324767	34324782	+	13	16	0.0884
POLYA_CLUST	chr17_34324654_34324721_+	5UTR	chr17	34324654	34324721	+	126	68
	TISSUE	NE_MTT	chr17	34324654	34324701	+	54	48	0.2967
	TISSUE	NE_CT1	chr17	34324657	34324696	+	18	40	0.383
	TISSUE	NE_2TC	chr17	34324657	34324721	+	52	65	0.3537
	TISSUE	PIT	chr17	34324665	34324706	+	2	42	0.0106
POLYA_CLUST	chr17_34324609_34324627_+	5UTR	chr17	34324609	34324627	+	87	19
	TISSUE	NE_MTT	chr17	34324617	34324621	+	34	5	0.1868
	TISSUE	NE_CT1	chr17	34324609	34324621	+	17	13	0.3617
	TISSUE	NE_2TC	chr17	34324617	34324627	+	36	11	0.2449
POLYA_CLUST	chr17_34310682_34310706_+	3UTR	chr17	34310682	34310706	+	314	25
	TISSUE	NE_MTT	chr17	34310689	34310696	+	70	8	0.3846
	TISSUE	NE_CT1	chr17	34310686	34310696	+	12	11	0.2553
	TISSUE	NE_2TC	chr17	34310688	34310703	+	46	16	0.3129
	TISSUE	PIT	chr17	34310682	34310706	+	186	25	0.9894
RANK 2	ENSG00000161574	9	3UTR_7;CODING_1;DOWNSTREAM_1							CCL15	1.57713e-24
POLYA_CLUST	chr17_34324760_34324782_+	3UTR	chr17	34324760	34324782	+	37	23
	TISSUE	NE_MTT	chr17	34324760	34324781	+	24	22	0.1319
	TISSUE	NE_2TC	chr17	34324767	34324782	+	13	16	0.0884
POLYA_CLUST	chr17_34324654_34324721_+	3UTR	chr17	34324654	34324721	+	126	68
	TISSUE	NE_MTT	chr17	34324654	34324701	+	54	48	0.2967
	TISSUE	NE_CT1	chr17	34324657	34324696	+	18	40	0.383
	TISSUE	NE_2TC	chr17	34324657	34324721	+	52	65	0.3537
	TISSUE	PIT	chr17	34324665	34324706	+	2	42	0.0106
POLYA_CLUST	chr17_34324609_34324627_+	3UTR	chr17	34324609	34324627	+	87	19
	TISSUE	NE_MTT	chr17	34324617	34324621	+	34	5	0.1868
	TISSUE	NE_CT1	chr17	34324609	34324621	+	17	13	0.3617
	TISSUE	NE_2TC	chr17	34324617	34324627	+	36	11	0.2449
POLYA_CLUST	chr17_34310682_34310706_+	3UTR	chr17	34310682	34310706	+	314	25
	TISSUE	NE_MTT	chr17	34310689	34310696	+	70	8	0.3846
	TISSUE	NE_CT1	chr17	34310686	34310696	+	12	11	0.2553
	TISSUE	NE_2TC	chr17	34310688	34310703	+	46	16	0.3129
	TISSUE	PIT	chr17	34310682	34310706	+	186	25	0.9894
RANK 3	ENSG00000187323	153	3UTR_3;CODING_150							DCC	8.46799e-14
POLYA_CLUST	chr18_50510424_50510436_-	CODING	chr18	50510424	50510436	-	235	13
	TISSUE	NE_MTT	chr18	50510424	50510428	-	34	5	1
	TISSUE	NE_CT1	chr18	50510424	50510436	-	156	13	0.9936
	TISSUE	NE_2TC	chr18	50510425	50510430	-	25	6	0.9615
	TISSUE	PIT	chr18	50510425	50510431	-	20	7	0.1136
POLYA_CLUST	chr18_50836364_50836402_-	CODING	chr18	50836364	50836402	-	158	39
	TISSUE	NE_CT1	chr18	50836370	50836370	-	1	1	0.0064
	TISSUE	NE_2TC	chr18	50836364	50836364	-	1	1	0.0385
	TISSUE	PIT	chr18	50836364	50836402	-	156	39	0.8864
RANK 4	ENSG00000109390	11	3UTR_7;5UTR_1;CODING_1;DOWNSTREAM_2							NDUFC1	2.33705e-11
POLYA_CLUST	chr4_140211067_140211147_+	3UTR	chr4	140211067	140211147	+	588	81
	TISSUE	NE_MTT	chr4	140211079	140211133	+	79	55	1
	TISSUE	NE_CT1	chr4	140211067	140211146	+	227	80	0.9956
	TISSUE	NE_2TC	chr4	140211075	140211146	+	124	72	0.9688
	TISSUE	PIT	chr4	140211067	140211147	+	158	81	0.5852
POLYA_CLUST	chr4_140187305_140187328_+	DOWNSTREAM	chr4	140187305	140187328	+	117	24
	TISSUE	NE_CT1	chr4	140187319	140187319	+	1	1	0.0044
	TISSUE	NE_2TC	chr4	140187318	140187325	+	4	8	0.0313
	TISSUE	PIT	chr4	140187305	140187328	+	112	24	0.4148
RANK 5	ENSG00000141404	26	3UTR_3;CODING_23							GNAL	5.36732e-10
POLYA_CLUST	chr18_11852689_11852714_-	CODING	chr18	11852689	11852714	-	155	26
	TISSUE	NE_MTT	chr18	11852694	11852702	-	26	9	0.2857
	TISSUE	NE_CT1	chr18	11852689	11852702	-	36	14	0.3
	TISSUE	NE_2TC	chr18	11852695	11852714	-	33	20	0.287
	TISSUE	PIT	chr18	11852691	11852702	-	60	12	0.1626
POLYA_CLUST	chr18_11852842_11852880_-	CODING	chr18	11852842	11852880	-	53	39
	TISSUE	NE_MTT	chr18	11852843	11852873	-	11	31	0.1209
	TISSUE	NE_CT1	chr18	11852843	11852879	-	10	37	0.0833
	TISSUE	NE_2TC	chr18	11852843	11852880	-	5	38	0.0435
	TISSUE	PIT	chr18	11852842	11852879	-	27	38	0.0732
POLYA_CLUST	chr18_11853113_11853134_-	CODING	chr18	11853113	11853134	-	98	22
	TISSUE	NE_MTT	chr18	11853119	11853131	-	18	13	0.1978
	TISSUE	NE_CT1	chr18	11853121	11853134	-	29	14	0.2417
	TISSUE	NE_2TC	chr18	11853119	11853134	-	23	16	0.2
	TISSUE	PIT	chr18	11853113	11853131	-	28	19	0.0759
POLYA_CLUST	chr18_11854345_11854358_-	CODING	chr18	11854345	11854358	-	69	14
	TISSUE	NE_MTT	chr18	11854345	11854351	-	11	7	0.1209
	TISSUE	NE_CT1	chr18	11854345	11854351	-	14	7	0.1167
	TISSUE	NE_2TC	chr18	11854345	11854353	-	19	9	0.1652
	TISSUE	PIT	chr18	11854347	11854358	-	25	12	0.0678
POLYA_CLUST	chr18_11854433_11854447_-	CODING	chr18	11854433	11854447	-	126	15
	TISSUE	NE_MTT	chr18	11854433	11854445	-	21	13	0.2308
	TISSUE	NE_CT1	chr18	11854433	11854446	-	28	14	0.2333
	TISSUE	NE_2TC	chr18	11854440	11854442	-	26	3	0.2261
	TISSUE	PIT	chr18	11854440	11854447	-	51	8	0.1382
POLYA_CLUST	chr18_11885664_11885688_-	3UTR	chr18	11885664	11885688	-	194	25
	TISSUE	NE_MTT	chr18	11885677	11885681	-	4	5	0.044
	TISSUE	NE_CT1	chr18	11885680	11885681	-	3	2	0.025
	TISSUE	NE_2TC	chr18	11885675	11885681	-	9	7	0.0783
	TISSUE	PIT	chr18	11885664	11885688	-	178	25	0.4824
RANK 6	ENSG00000156414	14	3UTR_3;CODING_11							TDRD9	9.29307e-10
POLYA_CLUST	chr14_104406052_104406065_-	CODING	chr14	104406052	104406065	-	30	14
	TISSUE	NE_MTT	chr14	104406052	104406063	-	6	12	0.6667
	TISSUE	NE_CT1	chr14	104406052	104406065	-	10	14	0.2439
	TISSUE	NE_2TC	chr14	104406052	104406065	-	7	14	0.5385
	TISSUE	PIT	chr14	104406052	104406065	-	7	14	0.016
POLYA_CLUST	chr14_104409832_104409837_-	CODING	chr14	104409832	104409837	-	2	6
	TISSUE	NE_2TC	chr14	104409832	104409837	-	2	6	0.1538
POLYA_CLUST	chr14_104418090_104418092_-	CODING	chr14	104418090	104418092	-	8	3
	TISSUE	NE_MTT	chr14	104418091	104418091	-	1	1	0.1111
	TISSUE	NE_CT1	chr14	104418090	104418092	-	6	3	0.1463
	TISSUE	NE_2TC	chr14	104418091	104418091	-	1	1	0.0769
POLYA_CLUST	chr14_104435885_104435897_-	CODING	chr14	104435885	104435897	-	2	13
	TISSUE	NE_MTT	chr14	104435885	104435885	-	1	1	0.1111
	TISSUE	PIT	chr14	104435897	104435897	-	1	1	0.0023
POLYA_CLUST	chr14_104460818_104460821_-	CODING	chr14	104460818	104460821	-	3	4
	TISSUE	NE_MTT	chr14	104460819	104460819	-	1	1	0.1111
	TISSUE	NE_CT1	chr14	104460821	104460821	-	1	1	0.0244
	TISSUE	NE_2TC	chr14	104460818	104460818	-	1	1	0.0769
POLYA_CLUST	chr14_104476932_104476938_-	CODING	chr14	104476932	104476938	-	2	7
	TISSUE	NE_2TC	chr14	104476932	104476938	-	2	7	0.1538
POLYA_CLUST	chr14_104518988_104519019_-	3UTR	chr14	104518988	104519019	-	453	32
	TISSUE	NE_CT1	chr14	104518988	104519006	-	24	19	0.5854
	TISSUE	PIT	chr14	104518988	104519019	-	429	32	0.9817
RANK 7	ENSG00000079112	15	3UTR_4;5UTR_3;CODING_7;DOWNSTREAM_1							CDH17	6.07156e-09
POLYA_CLUST	chr8_95222441_95222450_+	5UTR	chr8	95222441	95222450	+	8	10
	TISSUE	NE_MTT	chr8	95222449	95222449	+	2	1	0.0013
	TISSUE	NE_CT1	chr8	95222441	95222450	+	3	10	0.0078
	TISSUE	NE_2TC	chr8	95222449	95222449	+	1	1	0.0007
	TISSUE	PIT	chr8	95222449	95222450	+	2	2	0.2
POLYA_CLUST	chr8_95206666_95206668_+	CODING	chr8	95206666	95206668	+	3	3
	TISSUE	NE_CT1	chr8	95206666	95206666	+	1	1	0.0026
	TISSUE	NE_2TC	chr8	95206667	95206667	+	1	1	0.0007
	TISSUE	PIT	chr8	95206668	95206668	+	1	1	0.1
POLYA_CLUST	chr8_95193933_95193942_+	CODING	chr8	95193933	95193942	+	4	10
	TISSUE	NE_2TC	chr8	95193933	95193941	+	2	9	0.0014
	TISSUE	PIT	chr8	95193941	95193942	+	2	2	0.2
POLYA_CLUST	chr8_95162956_95162956_+	CODING	chr8	95162956	95162956	+	6	1
	TISSUE	NE_MTT	chr8	95162956	95162956	+	1	1	0.0007
	TISSUE	NE_CT1	chr8	95162956	95162956	+	2	1	0.0052
	TISSUE	NE_2TC	chr8	95162956	95162956	+	1	1	0.0007
	TISSUE	PIT	chr8	95162956	95162956	+	2	1	0.2
POLYA_CLUST	chr8_95143834_95143854_+	CODING	chr8	95143834	95143854	+	2	21
	TISSUE	PIT	chr8	95143834	95143854	+	2	21	0.2
POLYA_CLUST	chr8_95139703_95139734_+	3UTR	chr8	95139703	95139734	+	630	32
	TISSUE	NE_MTT	chr8	95139707	95139728	+	254	22	0.1673
	TISSUE	NE_CT1	chr8	95139707	95139727	+	80	21	0.2073
	TISSUE	NE_2TC	chr8	95139703	95139734	+	296	32	0.2099
POLYA_CLUST	chr8_95139380_95139425_+	DOWNSTREAM	chr8	95139380	95139425	+	2671	46
	TISSUE	NE_MTT	chr8	95139384	95139425	+	1261	42	0.8307
	TISSUE	NE_CT1	chr8	95139387	95139425	+	300	39	0.7772
	TISSUE	NE_2TC	chr8	95139380	95139422	+	1109	43	0.7865
	TISSUE	PIT	chr8	95139405	95139405	+	1	1	0.1
RANK 8	ENSG00000133401	36	3UTR_2;5UTR_12;CODING_22							PDZD2	1.58521e-07
POLYA_CLUST	chr5_31909497_31909511_-	CODING	chr5	31909497	31909511	-	187	15
	TISSUE	NE_MTT	chr5	31909497	31909510	-	36	14	0.75
	TISSUE	NE_CT1	chr5	31909497	31909511	-	47	15	0.8393
	TISSUE	NE_2TC	chr5	31909497	31909510	-	42	14	0.7636
	TISSUE	PIT	chr5	31909497	31909510	-	62	14	0.3713
POLYA_CLUST	chr5_31955819_31955830_-	CODING	chr5	31955819	31955830	-	37	12
	TISSUE	NE_MTT	chr5	31955819	31955824	-	11	6	0.2292
	TISSUE	NE_CT1	chr5	31955821	31955828	-	6	8	0.1071
	TISSUE	NE_2TC	chr5	31955821	31955830	-	10	10	0.1818
	TISSUE	PIT	chr5	31955820	31955829	-	10	10	0.0599
POLYA_CLUST	chr5_32111023_32111040_-	3UTR	chr5	32111023	32111040	-	102	18
	TISSUE	NE_MTT	chr5	32111036	32111036	-	1	1	0.0208
	TISSUE	NE_CT1	chr5	32111036	32111037	-	3	2	0.0536
	TISSUE	NE_2TC	chr5	32111036	32111037	-	3	2	0.0545
	TISSUE	PIT	chr5	32111023	32111040	-	95	18	0.5689
RANK 9	ENSG00000258864	13	CODING_10;DOWNSTREAM_3							CTC554D6.1	3.23334e-06
POLYA_CLUST	chr5_112180669_112180691_-	CODING	chr5	112180669	112180691	-	162	23
	TISSUE	NE_MTT	chr5	112180672	112180689	-	25	18	0.2427
	TISSUE	NE_CT1	chr5	112180669	112180691	-	69	23	0.1896
	TISSUE	NE_2TC	chr5	112180671	112180685	-	33	15	0.1875
	TISSUE	PIT	chr5	112180671	112180691	-	35	21	0.1598
POLYA_CLUST	chr5_112180827_112180852_-	CODING	chr5	112180827	112180852	-	249	26
	TISSUE	NE_MTT	chr5	112180829	112180849	-	36	21	0.3495
	TISSUE	NE_CT1	chr5	112180828	112180852	-	128	25	0.3516
	TISSUE	NE_2TC	chr5	112180827	112180851	-	61	25	0.3466
	TISSUE	PIT	chr5	112180829	112180852	-	24	24	0.1096
POLYA_CLUST	chr5_112181736_112181766_-	CODING	chr5	112181736	112181766	-	171	31
	TISSUE	NE_MTT	chr5	112181752	112181760	-	23	9	0.2233
	TISSUE	NE_CT1	chr5	112181736	112181760	-	74	25	0.2033
	TISSUE	NE_2TC	chr5	112181750	112181760	-	39	11	0.2216
	TISSUE	PIT	chr5	112181736	112181766	-	35	31	0.1598
POLYA_CLUST	chr5_112203575_112203634_-	DOWNSTREAM	chr5	112203575	112203634	-	280	60
	TISSUE	NE_MTT	chr5	112203601	112203634	-	19	34	0.1845
	TISSUE	NE_CT1	chr5	112203576	112203607	-	93	32	0.2555
	TISSUE	NE_2TC	chr5	112203575	112203613	-	43	39	0.2443
	TISSUE	PIT	chr5	112203576	112203611	-	125	36	0.5708
RANK 10	ENSG00000099341	3	3UTR_2;CODING_1							PSMD8	6.09129e-06
POLYA_CLUST	chr19_38874110_38874133_-	3UTR	chr19	38874110	38874133	-	593	24
	TISSUE	NE_MTT	chr19	38874110	38874133	-	108	24	0.7059
	TISSUE	NE_CT1	chr19	38874111	38874133	-	247	23	0.6842
	TISSUE	NE_2TC	chr19	38874111	38874129	-	168	19	0.6437
	TISSUE	PIT	chr19	38874111	38874127	-	70	17	0.3398
POLYA_CLUST	chr19_38874435_38874494_-	3UTR	chr19	38874435	38874494	-	388	60
	TISSUE	NE_MTT	chr19	38874441	38874469	-	45	29	0.2941
	TISSUE	NE_CT1	chr19	38874445	38874481	-	114	37	0.3158
	TISSUE	NE_2TC	chr19	38874435	38874494	-	93	60	0.3563
	TISSUE	PIT	chr19	38874444	38874480	-	136	37	0.6602
RANK 11	ENSG00000107581	9	3UTR_4;CODING_5							EIF3A	6.61793e-06
POLYA_CLUST	chr10_120830640_120830648_+	CODING	chr10	120830640	120830648	+	74	9
	TISSUE	PIT	chr10	120830640	120830648	+	74	9	0.3834
POLYA_CLUST	chr10_120794540_120794556_+	3UTR	chr10	120794540	120794556	+	367	17
	TISSUE	NE_MTT	chr10	120794542	120794556	+	57	15	1
	TISSUE	NE_CT1	chr10	120794542	120794556	+	102	15	1
	TISSUE	NE_2TC	chr10	120794543	120794556	+	89	14	1
	TISSUE	PIT	chr10	120794540	120794556	+	119	17	0.6166
RANK 12	ENSG00000173406	179	3UTR_4;5UTR_142;CODING_33							DAB1	8.29263e-06
POLYA_CLUST	chr1_58946387_58946401_+	5UTR	chr1	58946387	58946401	+	111	15
	TISSUE	NE_MTT	chr1	58946389	58946394	+	12	6	0.0889
	TISSUE	NE_CT1	chr1	58946389	58946401	+	34	13	0.2166
	TISSUE	NE_2TC	chr1	58946387	58946401	+	46	15	0.25
	TISSUE	PIT	chr1	58946392	58946395	+	19	4	0.3333
POLYA_CLUST	chr1_57642608_57642641_+	CODING	chr1	57642608	57642641	+	114	34
	TISSUE	NE_MTT	chr1	57642626	57642640	+	18	15	0.1333
	TISSUE	NE_CT1	chr1	57642608	57642638	+	36	31	0.2293
	TISSUE	NE_2TC	chr1	57642625	57642641	+	26	17	0.1413
	TISSUE	PIT	chr1	57642625	57642638	+	34	14	0.5965
POLYA_CLUST	chr1_57609667_57609690_+	CODING	chr1	57609667	57609690	+	58	24
	TISSUE	NE_MTT	chr1	57609671	57609684	+	25	14	0.1852
	TISSUE	NE_CT1	chr1	57609683	57609684	+	9	2	0.0573
	TISSUE	NE_2TC	chr1	57609667	57609690	+	23	24	0.125
	TISSUE	PIT	chr1	57609684	57609684	+	1	1	0.0175
POLYA_CLUST	chr1_57460449_57460460_+	3UTR	chr1	57460449	57460460	+	250	12
	TISSUE	NE_MTT	chr1	57460449	57460460	+	80	12	0.5926
	TISSUE	NE_CT1	chr1	57460449	57460460	+	78	12	0.4968
	TISSUE	NE_2TC	chr1	57460449	57460460	+	89	12	0.4837
	TISSUE	PIT	chr1	57460452	57460460	+	3	9	0.0526
RANK 13	ENSG00000171174	19	3UTR_2;CODING_17							RBKS	1.25596e-05
POLYA_CLUST	chr2_28112681_28112697_+	CODING	chr2	28112681	28112697	+	102	17
	TISSUE	NE_MTT	chr2	28112687	28112696	+	5	10	0.0862
	TISSUE	NE_CT1	chr2	28112690	28112696	+	4	7	0.0702
	TISSUE	NE_2TC	chr2	28112690	28112696	+	6	7	0.1818
	TISSUE	PIT	chr2	28112681	28112697	+	87	17	0.7982
POLYA_CLUST	chr2_28004351_28004451_+	3UTR	chr2	28004351	28004451	+	155	101
	TISSUE	NE_MTT	chr2	28004351	28004451	+	53	101	0.9138
	TISSUE	NE_CT1	chr2	28004352	28004451	+	53	100	0.9298
	TISSUE	NE_2TC	chr2	28004354	28004451	+	27	98	0.8182
	TISSUE	PIT	chr2	28004354	28004440	+	22	87	0.2018
RANK 14	ENSG00000011114	24	3UTR_3;CODING_21							BTBD7	1.49337e-05
POLYA_CLUST	chr14_93753976_93753983_+	CODING	chr14	93753976	93753983	+	18	8	0.129
	TISSUE	NE_MTT	chr14	93753976	93753983	+	8	8	0.0164
	TISSUE	NE_CT1	chr14	93753976	93753977	+	2	2	0.0229
	TISSUE	NE_2TC	chr14	93753976	93753983	+	3	8	0.0265
	TISSUE	PIT	chr14	93753976	93753983	+	5	8
POLYA_CLUST	chr14_93708421_93708422_+	3UTR	chr14	93708421	93708422	+	63	2	0.3333
	TISSUE	PIT	chr14	93708421	93708422	+	63	2
POLYA_CLUST	chr14_93703889_93703917_+	3UTR	chr14	93703889	93703917	+	423	29
	TISSUE	NE_MTT	chr14	93703898	93703905	+	54	8	0.871
	TISSUE	NE_CT1	chr14	93703893	93703906	+	120	14	0.9836
	TISSUE	NE_2TC	chr14	93703890	93703917	+	128	28	0.9771
	TISSUE	PIT	chr14	93703889	93703905	+	121	17	0.6402
RANK 15	ENSG00000151276	90	CODING_89;DOWNSTREAM_1							MAGI1	2.27861e-05
POLYA_CLUST	chr3_65597187_65597334_+	CODING	chr3	65597187	65597334	+	75	148
	TISSUE	NE_MTT	chr3	65597189	65597330	+	12	142	0.6
	TISSUE	NE_CT1	chr3	65597187	65597334	+	25	148	0.4808
	TISSUE	NE_2TC	chr3	65597193	65597327	+	24	135	0.5333
	TISSUE	PIT	chr3	65597226	65597330	+	14	105	0.1609
POLYA_CLUST	chr3_65596878_65596965_+	CODING	chr3	65596878	65596965	+	30	88
	TISSUE	NE_CT1	chr3	65596881	65596965	+	17	85	0.3269
	TISSUE	NE_2TC	chr3	65596878	65596960	+	9	83	0.2
	TISSUE	PIT	chr3	65596883	65596922	+	4	40	0.046
POLYA_CLUST	chr3_65409742_65409749_+	CODING	chr3	65409742	65409749	+	63	8
	TISSUE	PIT	chr3	65409742	65409749	+	63	8	0.7241
POLYA_CLUST	chr3_65341831_65341885_+	DOWNSTREAM	chr3	65341831	65341885	+	36	55
	TISSUE	NE_MTT	chr3	65341833	65341837	+	8	5	0.4
	TISSUE	NE_CT1	chr3	65341834	65341869	+	10	36	0.1923
	TISSUE	NE_2TC	chr3	65341831	65341885	+	12	55	0.2667
	TISSUE	PIT	chr3	65341836	65341845	+	6	10	0.069
RANK 16	ENSG00000153815	21	3UTR_2;CODING_18;DOWNSTREAM_1							CMIP	2.60836e-05
POLYA_CLUST	chr16_81574609_81574621_-	CODING	chr16	81574609	81574621	-	62	13
	TISSUE	NE_CT1	chr16	81574617	81574617	-	1	1	0.0052
	TISSUE	PIT	chr16	81574609	81574621	-	61	13	0.1685
POLYA_CLUST	chr16_81745353_81745375_-	DOWNSTREAM	chr16	81745353	81745375	-	930	23
	TISSUE	NE_MTT	chr16	81745360	81745369	-	147	10	1
	TISSUE	NE_CT1	chr16	81745353	81745370	-	192	18	0.9948
	TISSUE	NE_2TC	chr16	81745358	81745373	-	290	16	1
	TISSUE	PIT	chr16	81745358	81745375	-	301	18	0.8315
RANK 17	ENSG00000164488	8	CODING_8							DACT2	4.45338e-05
POLYA_CLUST	chr6_168707578_168707591_+	CODING	chr6	168707578	168707591	+	71	14
	TISSUE	NE_MTT	chr6	168707578	168707588	+	6	11	0.315789
	TISSUE	NE_CT1	chr6	168707578	168707590	+	38	13	0.413043
	TISSUE	NE_2TC	chr6	168707586	168707591	+	27	6	0.262136
POLYA_CLUST	chr6_168698745_168698762_+	CODING	chr6	168698745	168698762	+	116	18
	TISSUE	NE_MTT	chr6	168698752	168698755	+	11	4	0.578947
	TISSUE	NE_CT1	chr6	168698748	168698762	+	50	15	0.543478
	TISSUE	NE_2TC	chr6	168698745	168698755	+	55	11	0.533981
POLYA_CLUST	chr6_168696155_168696181_+	CODING	chr6	168696155	168696181	+	27	27
	TISSUE	NE_MTT	chr6	168696155	168696166	+	2	12	0.105263
	TISSUE	NE_CT1	chr6	168696155	168696181	+	4	27	0.0434783
	TISSUE	NE_2TC	chr6	168696160	168696181	+	21	22	0.203883
POLYA_CLUST	chr6_168695465_168695479_+	CODING	chr6	168695465	168695479	+	16	15
	TISSUE	PIT	chr6	168695465	168695479	+	16	15	1
RANK 18	ENSG00000188452	38	3UTR_6;5UTR_13;CODING_16;DOWNSTREAM_3							CERKL	5.64033e-05
POLYA_CLUST	chr2_182541172_182541205_+	5UTR	chr2	182541172	182541205	+	2039	34
	TISSUE	NE_MTT	chr2	182541185	182541202	+	72	18	0.96
	TISSUE	NE_CT1	chr2	182541187	182541205	+	658	19	0.955
	TISSUE	NE_2TC	chr2	182541172	182541205	+	1306	34	0.9812
	TISSUE	PIT	chr2	182541195	182541196	+	3	2	0.2
POLYA_CLUST	chr2_182458582_182458587_+	CODING	chr2	182458582	182458587	+	7	6
	TISSUE	NE_MTT	chr2	182458587	182458587	+	1	1	0.0133
	TISSUE	NE_CT1	chr2	182458584	182458584	+	1	1	0.0015
	TISSUE	NE_2TC	chr2	182458582	182458585	+	2	4	0.0015
	TISSUE	PIT	chr2	182458582	182458584	+	3	3	0.2
POLYA_CLUST	chr2_182424010_182424023_+	CODING	chr2	182424010	182424023	+	12	14
	TISSUE	NE_MTT	chr2	182424013	182424013	+	1	1	0.0133
	TISSUE	NE_CT1	chr2	182424010	182424020	+	5	11	0.0073
	TISSUE	NE_2TC	chr2	182424016	182424019	+	2	4	0.0015
	TISSUE	PIT	chr2	182424010	182424023	+	4	14	0.2667
POLYA_CLUST	chr2_182401403_182401408_+	3UTR	chr2	182401403	182401408	+	52	6
	TISSUE	NE_MTT	chr2	182401407	182401407	+	1	1	0.0133
	TISSUE	NE_CT1	chr2	182401403	182401408	+	25	6	0.0363
	TISSUE	NE_2TC	chr2	182401403	182401407	+	21	5	0.0158
	TISSUE	PIT	chr2	182401404	182401406	+	5	3	0.3333
RANK 19	ENSG00000129151	9	3UTR_2;5UTR_3;CODING_4							BBOX1	0.000124318
POLYA_CLUST	chr11_27068265_27068278_-	5UTR	chr11	27068265	27068278	-	4	14
	TISSUE	NE_MTT	chr11	27068265	27068277	-	2	13	0.3333
	TISSUE	NE_2TC	chr11	27068272	27068278	-	2	7	0.2857
POLYA_CLUST	chr11_27069453_27069467_-	5UTR	chr11	27069453	27069467	-	3	15
	TISSUE	NE_MTT	chr11	27069467	27069467	-	1	1	0.1667
	TISSUE	NE_CT1	chr11	27069461	27069461	-	1	1	0.1
	TISSUE	NE_2TC	chr11	27069453	27069453	-	1	1	0.1429
POLYA_CLUST	chr11_27073184_27073207_-	5UTR	chr11	27073184	27073207	-	2	24
	TISSUE	NE_MTT	chr11	27073184	27073184	-	1	1	0.1667
	TISSUE	NE_2TC	chr11	27073207	27073207	-	1	1	0.1429
POLYA_CLUST	chr11_27084965_27084990_-	CODING	chr11	27084965	27084990	-	8	26
	TISSUE	NE_CT1	chr11	27084965	27084977	-	5	13	0.5
	TISSUE	NE_2TC	chr11	27084971	27084990	-	3	20	0.4286
POLYA_CLUST	chr11_27108705_27108708_-	CODING	chr11	27108705	27108708	-	2	4
	TISSUE	NE_MTT	chr11	27108705	27108705	-	1	1	0.1667
	TISSUE	NE_CT1	chr11	27108708	27108708	-	1	1	0.1
POLYA_CLUST	chr11_27122319_27122321_-	CODING	chr11	27122319	27122321	-	2	3
	TISSUE	NE_CT1	chr11	27122319	27122321	-	2	3	0.2
POLYA_CLUST	chr11_27125368_27125377_-	CODING	chr11	27125368	27125377	-	2	10
	TISSUE	NE_MTT	chr11	27125368	27125368	-	1	1	0.1667
	TISSUE	NE_CT1	chr11	27125377	27125377	-	1	1	0.1
POLYA_CLUST	chr11_27149212_27149231_-	3UTR	chr11	27149212	27149231	-	82	20
	TISSUE	PIT	chr11	27149212	27149231	-	82	20	1
RANK 20	ENSG00000006468	26	3UTR_9;CODING_17							ETV1	0.000177781
POLYA_CLUST	chr7_14028199_14028210_+	CODING	chr7	14028199	14028210	+	11	12
	TISSUE	NE_MTT	chr7	14028204	14028210	+	8	7	0.6154
	TISSUE	NE_CT1	chr7	14028207	14028207	+	1	1	0.0769
	TISSUE	NE_2TC	chr7	14028199	14028199	+	1	1	0.1
	TISSUE	PIT	chr7	14028207	14028207	+	1	1	0.0084
POLYA_CLUST	chr7_13986997_13987011_+	CODING	chr7	13986997	13987011	+	12	15
	TISSUE	NE_MTT	chr7	13986998	13986998	+	1	1	0.0769
	TISSUE	NE_CT1	chr7	13986997	13987007	+	2	11	0.1538
	TISSUE	NE_2TC	chr7	13987000	13987011	+	5	12	0.5
	TISSUE	PIT	chr7	13986997	13987010	+	4	14	0.0336
POLYA_CLUST	chr7_13970410_13970413_+	CODING	chr7	13970410	13970413	+	3	4
	TISSUE	NE_MTT	chr7	13970410	13970413	+	2	4	0.1538
	TISSUE	PIT	chr7	13970412	13970412	+	1	1	0.0084
POLYA_CLUST	chr7_13949742_13949748_+	CODING	chr7	13949742	13949748	+	10	7
	TISSUE	NE_CT1	chr7	13949744	13949747	+	7	4	0.5385
	TISSUE	NE_2TC	chr7	13949742	13949748	+	3	7	0.3
POLYA_CLUST	chr7_13932889_13932906_+	3UTR	chr7	13932889	13932906	+	101	18
	TISSUE	NE_MTT	chr7	13932897	13932897	+	2	1	0.1538
	TISSUE	NE_CT1	chr7	13932897	13932898	+	2	2	0.1538
	TISSUE	NE_2TC	chr7	13932897	13932897	+	1	1	0.1
	TISSUE	PIT	chr7	13932889	13932906	+	96	18	0.8067
POLYA_CLUST	chr7_13930856_13930859_+	3UTR	chr7	13930856	13930859	+	18	4
	TISSUE	NE_CT1	chr7	13930856	13930856	+	1	1	0.0769
	TISSUE	PIT	chr7	13930858	13930859	+	17	2	0.1429
RANK 21	ENSG00000070019	11	3UTR_1;CODING_9;DOWNSTREAM_1							GUCY2C	0.000199726
POLYA_CLUST	chr12_14821919_14821927_+	CODING	chr12	14821919	14821927	+	2	9
	TISSUE	NE_CT1	chr12	14821927	14821927	+	1	1	0.0014
	TISSUE	PIT	chr12	14821919	14821919	+	1	1	0.25
POLYA_CLUST	chr12_14811794_14811796_+	CODING	chr12	14811794	14811796	+	2	3
	TISSUE	NE_CT1	chr12	14811796	14811796	+	1	1	0.0014
	TISSUE	PIT	chr12	14811794	14811794	+	1	1	0.25
POLYA_CLUST	chr12_14805071_14805077_+	CODING	chr12	14805071	14805077	+	2	7
	TISSUE	NE_2TC	chr12	14805071	14805071	+	1	1	0.0008
	TISSUE	PIT	chr12	14805077	14805077	+	1	1	0.25
POLYA_CLUST	chr12_14797914_14797926_+	CODING	chr12	14797914	14797926	+	2	13
	TISSUE	NE_CT1	chr12	14797926	14797926	+	1	1	0.0014
	TISSUE	PIT	chr12	14797914	14797914	+	1	1	0.25
POLYA_CLUST	chr12_14765561_14765587_+	DOWNSTREAM	chr12	14765561	14765587	+	2293	27
	TISSUE	NE_MTT	chr12	14765561	14765574	+	312	14	1
	TISSUE	NE_CT1	chr12	14765561	14765583	+	724	23	0.9959
	TISSUE	NE_2TC	chr12	14765561	14765587	+	1257	27	0.9992
RANK 22	ENSG00000112249	76	3UTR_2;5UTR_2;CODING_71;DOWNSTREAM_1							ASCC3	0.000401574
POLYA_CLUST	chr6_101304172_101304187_+	CODING	chr6	101304172	101304187	+	23	16
	TISSUE	NE_MTT	chr6	101304172	101304187	+	10	16	0.1961
	TISSUE	NE_CT1	chr6	101304180	101304187	+	6	8	0.0652
	TISSUE	NE_2TC	chr6	101304178	101304181	+	3	4	0.0313
	TISSUE	PIT	chr6	101304181	101304184	+	4	4	0.0208
POLYA_CLUST	chr6_101171996_101172012_+	CODING	chr6	101171996	101172012	+	58	17
	TISSUE	NE_MTT	chr6	101171998	101172011	+	14	14	0.2745
	TISSUE	NE_CT1	chr6	101171998	101172012	+	8	15	0.087
	TISSUE	NE_2TC	chr6	101171996	101172011	+	15	16	0.1563
	TISSUE	PIT	chr6	101171997	101172011	+	21	15	0.1094
POLYA_CLUST	chr6_101078326_101078339_+	CODING	chr6	101078326	101078339	+	78	14
	TISSUE	NE_MTT	chr6	101078332	101078332	+	1	1	0.0196
	TISSUE	NE_CT1	chr6	101078329	101078339	+	5	11	0.0543
	TISSUE	NE_2TC	chr6	101078332	101078336	+	2	5	0.0208
	TISSUE	PIT	chr6	101078326	101078336	+	70	11	0.3646
POLYA_CLUST	chr6_100956598_100956627_+	3UTR	chr6	100956598	100956627	+	272	30
	TISSUE	NE_MTT	chr6	100956607	100956615	+	26	9	0.5098
	TISSUE	NE_CT1	chr6	100956604	100956627	+	73	24	0.7935
	TISSUE	NE_2TC	chr6	100956601	100956617	+	76	17	0.7917
	TISSUE	PIT	chr6	100956598	100956617	+	97	20	0.5052
RANK 23	ENSG00000244187	8	3UTR_6;CODING_1;DOWNSTREAM_1							TMEM141	0.000867514
POLYA_CLUST	chr9_139687692_139687725_-	3UTR	chr9	139687692	139687725	-	2001	34
	TISSUE	NE_MTT	chr9	139687702	139687715	-	218	14	0.9732
	TISSUE	NE_CT1	chr9	139687692	139687725	-	811	34	0.9643
	TISSUE	NE_2TC	chr9	139687698	139687718	-	836	21	0.9554
	TISSUE	PIT	chr9	139687705	139687716	-	136	12	0.8
POLYA_CLUST	chr9_139691638_139691721_-	3UTR	chr9	139691638	139691721	-	109	84
	TISSUE	NE_MTT	chr9	139691710	139691711	-	6	2	0.0268
	TISSUE	NE_CT1	chr9	139691655	139691721	-	30	67	0.0357
	TISSUE	NE_2TC	chr9	139691654	139691719	-	39	66	0.0446
	TISSUE	PIT	chr9	139691638	139691717	-	34	80	0.2
RANK 24	ENSG00000206559	41	5UTR_11;CODING_30							ZCWPW2	0.000955822
POLYA_CLUST	chr3_28394248_28394257_-	5UTR	chr3	28394248	28394257	-	11	10
	TISSUE	NE_CT1	chr3	28394253	28394257	-	2	5	0.0426
	TISSUE	NE_2TC	chr3	28394253	28394257	-	2	5	0.0909
	TISSUE	PIT	chr3	28394248	28394257	-	7	10	0.3182
POLYA_CLUST	chr3_28438265_28438265_-	5UTR	chr3	28438265	28438265	-	2	1
	TISSUE	NE_MTT	chr3	28438265	28438265	-	2	1	0.1538
POLYA_CLUST	chr3_28449653_28449655_-	5UTR	chr3	28449653	28449655	-	4	3
	TISSUE	NE_MTT	chr3	28449653	28449655	-	2	3	0.1538
	TISSUE	NE_2TC	chr3	28449653	28449654	-	2	2	0.0909
POLYA_CLUST	chr3_28463836_28463851_-	CODING	chr3	28463836	28463851	-	2	16
	TISSUE	NE_MTT	chr3	28463836	28463851	-	2	16	0.1538
POLYA_CLUST	chr3_28500517_28500518_-	CODING	chr3	28500517	28500518	-	3	2
	TISSUE	NE_MTT	chr3	28500517	28500518	-	2	2	0.1538
	TISSUE	NE_CT1	chr3	28500518	28500518	-	1	1	0.0213
POLYA_CLUST	chr3_28530125_28530134_-	CODING	chr3	28530125	28530134	-	53	10
	TISSUE	NE_MTT	chr3	28530130	28530130	-	1	1	0.0769
	TISSUE	NE_CT1	chr3	28530125	28530134	-	37	10	0.7872
	TISSUE	NE_2TC	chr3	28530125	28530134	-	15	10	0.6818
POLYA_CLUST	chr3_28558653_28558667_-	CODING	chr3	28558653	28558667	-	15	15
	TISSUE	PIT	chr3	28558653	28558667	-	15	15	0.6818
POLYA_CLUST	chr3_28571643_28571643_-	CODING	chr3	28571643	28571643	-	7	1
	TISSUE	NE_MTT	chr3	28571643	28571643	-	2	1	0.1538
	TISSUE	NE_CT1	chr3	28571643	28571643	-	3	1	0.0638
	TISSUE	NE_2TC	chr3	28571643	28571643	-	2	1	0.0909
POLYA_CLUST	chr3_28577034_28577040_-	CODING	chr3	28577034	28577040	-	7	7
	TISSUE	NE_MTT	chr3	28577040	28577040	-	2	1	0.1538
	TISSUE	NE_CT1	chr3	28577040	28577040	-	4	1	0.0851
	TISSUE	NE_2TC	chr3	28577034	28577034	-	1	1	0.0455
RANK 25	ENSG00000077147	26	3UTR_15;CODING_9;DOWNSTREAM_2							TM9SF3	0.000999879
POLYA_CLUST	chr10_98280706_98280749_+	3UTR	chr10	98280706	98280749	+	454	44
	TISSUE	NE_MTT	chr10	98280706	98280748	+	142	43	0.2773
	TISSUE	NE_CT1	chr10	98280725	98280749	+	130	25	0.2703
	TISSUE	NE_2TC	chr10	98280732	98280749	+	105	18	0.2248
	TISSUE	PIT	chr10	98280725	98280749	+	77	25	0.1829
POLYA_CLUST	chr10_98280422_98280454_+	3UTR	chr10	98280422	98280454	+	1109	33
	TISSUE	NE_MTT	chr10	98280422	98280445	+	307	24	0.5996
	TISSUE	NE_CT1	chr10	98280423	98280454	+	296	32	0.6154
	TISSUE	NE_2TC	chr10	98280423	98280448	+	294	26	0.6296
	TISSUE	PIT	chr10	98280427	98280448	+	212	22	0.5036
POLYA_CLUST	chr10_98277858_98277874_+	3UTR	chr10	98277858	98277874	+	318	17
	TISSUE	NE_MTT	chr10	98277858	98277874	+	63	17	0.123
	TISSUE	NE_CT1	chr10	98277864	98277874	+	55	11	0.1143
	TISSUE	NE_2TC	chr10	98277864	98277874	+	68	11	0.1456
	TISSUE	PIT	chr10	98277864	98277870	+	132	7	0.3135
RANK 26	ENSG00000164946	27	3UTR_3;CODING_23;DOWNSTREAM_1							FREM1	0.00106073
POLYA_CLUST	chr9_14811819_14811825_+	CODING	chr9	14811819	14811825	+	19	7
	TISSUE	PIT	chr9	14811819	14811825	+	19	7	0.7037
POLYA_CLUST	chr9_14737146_14737167_+	3UTR	chr9	14737146	14737167	+	319	22
	TISSUE	NE_MTT	chr9	14737153	14737158	+	16	6	0.5714
	TISSUE	NE_CT1	chr9	14737146	14737159	+	16	14	0.5
	TISSUE	NE_2TC	chr9	14737146	14737167	+	281	22	0.6837
	TISSUE	PIT	chr9	14737155	14737156	+	6	2	0.2222
POLYA_CLUST	chr9_14734658_14734697_+	3UTR	chr9	14734658	14734697	+	160	40
	TISSUE	NE_MTT	chr9	14734672	14734675	+	12	4	0.4286
	TISSUE	NE_CT1	chr9	14734664	14734678	+	16	15	0.5
	TISSUE	NE_2TC	chr9	14734658	14734697	+	130	40	0.3163
	TISSUE	PIT	chr9	14734675	14734675	+	2	1	0.0741
RANK 27	ENSG00000166006	25	3UTR_1;CODING_24							KCNC2	0.00110627
POLYA_CLUST	chr12_75570800_75570800_+	CODING	chr12	75570800	75570800	+	2	1
	TISSUE	NE_MTT	chr12	75570800	75570800	+	1	1	0.1429
	TISSUE	PIT	chr12	75570800	75570800	+	1	1	0.0145
POLYA_CLUST	chr12_75542275_75542275_+	CODING	chr12	75542275	75542275	+	2	1
	TISSUE	NE_MTT	chr12	75542275	75542275	+	1	1	0.1429
	TISSUE	NE_2TC	chr12	75542275	75542275	+	1	1	0.1429
POLYA_CLUST	chr12_75538719_75538724_+	CODING	chr12	75538719	75538724	+	4	6
	TISSUE	NE_MTT	chr12	75538719	75538719	+	1	1	0.1429
	TISSUE	NE_CT1	chr12	75538724	75538724	+	1	1	0.125
	TISSUE	NE_2TC	chr12	75538719	75538721	+	2	3	0.2857
POLYA_CLUST	chr12_75530087_75530088_+	CODING	chr12	75530087	75530088	+	2	2
	TISSUE	NE_MTT	chr12	75530087	75530087	+	1	1	0.1429
	TISSUE	NE_2TC	chr12	75530088	75530088	+	1	1	0.1429
POLYA_CLUST	chr12_75494941_75494960_+	CODING	chr12	75494941	75494960	+	3	20
	TISSUE	NE_MTT	chr12	75494941	75494941	+	1	1	0.1429
	TISSUE	NE_CT1	chr12	75494943	75494943	+	1	1
	TISSUE	NE_2TC	chr12	75494960	75494960	+	1	1	0.1429
POLYA_CLUST	chr12_75482619_75482622_+	CODING	chr12	75482619	75482622	+	2	4
	TISSUE	NE_MTT	chr12	75482619	75482619	+	1	1	0.1429
	TISSUE	NE_CT1	chr12	75482622	75482622	+	1	1	0.125
POLYA_CLUST	chr12_75481851_75481867_+	CODING	chr12	75481851	75481867	+	2	17
	TISSUE	NE_CT1	chr12	75481851	75481867	+	2	17	0.25
POLYA_CLUST	chr12_75469215_75469221_+	CODING	chr12	75469215	75469221	+	3	7
	TISSUE	NE_2TC	chr12	75469215	75469220	+	2	6	0.2857
	TISSUE	PIT	chr12	75469221	75469221	+	1	1	0.0145
POLYA_CLUST	chr12_75453818_75453821_+	CODING	chr12	75453818	75453821	+	2	4
	TISSUE	NE_MTT	chr12	75453818	75453818	+	1	1	0.1429
	TISSUE	NE_CT1	chr12	75453821	75453821	+	1	1	0.125
POLYA_CLUST	chr12_75444851_75444855_+	CODING	chr12	75444851	75444855	+	18	5
	TISSUE	PIT	chr12	75444851	75444855	+	18	5	0.2609
POLYA_CLUST	chr12_75438201_75438224_+	CODING	chr12	75438201	75438224	+	2	24
	TISSUE	NE_CT1	chr12	75438201	75438224	+	2	24	0.25
POLYA_CLUST	chr12_75433853_75433900_+	3UTR	chr12	75433853	75433900	+	49	48
	TISSUE	PIT	chr12	75433853	75433900	+	49	48	0.7101
RANK 28	ENSG00000164266	3	3UTR_1;CODING_2							SPINK1	0.00117504
POLYA_CLUST	chr5_147208226_147208226_+	CODING	chr5	147208226	147208226	+	3	1
	TISSUE	NE_2TC	chr5	147208226	147208226	+	1	1	0.0108
	TISSUE	PIT	chr5	147208226	147208226	+	2	1	0.2857
POLYA_CLUST	chr5_147207748_147207751_+	CODING	chr5	147207748	147207751	+	4	4
	TISSUE	PIT	chr5	147207748	147207751	+	4	4	0.5714
POLYA_CLUST	chr5_147204133_147204157_+	3UTR	chr5	147204133	147204157	+	858	25
	TISSUE	NE_MTT	chr5	147204133	147204157	+	629	25	1
	TISSUE	NE_CT1	chr5	147204142	147204153	+	136	12	1
	TISSUE	NE_2TC	chr5	147204140	147204152	+	92	13	0.9892
	TISSUE	PIT	chr5	147204149	147204149	+	1	1	0.1429
RANK 29	ENSG00000132321	16	3UTR_1;CODING_15							IQCA1	0.00122196
POLYA_CLUST	chr2_237402564_237402575_+	CODING	chr2	237402564	237402575	+	6	12
	TISSUE	NE_CT1	chr2	237402565	237402568	+	2	4	0.1538
	TISSUE	PIT	chr2	237402564	237402575	+	4	12	0.0317
POLYA_CLUST	chr2_237399780_237399783_+	CODING	chr2	237399780	237399783	+	2	4
	TISSUE	NE_CT1	chr2	237399780	237399783	+	2	4	0.1538
POLYA_CLUST	chr2_237390439_237390442_+	CODING	chr2	237390439	237390442	+	2	4
	TISSUE	NE_MTT	chr2	237390442	237390442	+	1	1	0.125
	TISSUE	PIT	chr2	237390439	237390439	+	1	1	0.0079
POLYA_CLUST	chr2_237372377_237372395_+	CODING	chr2	237372377	237372395	+	2	19
	TISSUE	NE_MTT	chr2	237372377	237372377	+	1	1	0.125
	TISSUE	PIT	chr2	237372395	237372395	+	1	1	0.0079
POLYA_CLUST	chr2_237367752_237367754_+	CODING	chr2	237367752	237367754	+	2	3
	TISSUE	NE_CT1	chr2	237367752	237367754	+	2	3	0.1538
POLYA_CLUST	chr2_237357486_237357490_+	CODING	chr2	237357486	237357490	+	2	5
	TISSUE	NE_2TC	chr2	237357486	237357490	+	2	5	0.1538
POLYA_CLUST	chr2_237288926_237288929_+	CODING	chr2	237288926	237288929	+	3	4
	TISSUE	NE_2TC	chr2	237288928	237288929	+	2	2	0.1538
	TISSUE	PIT	chr2	237288926	237288926	+	1	1	0.0079
POLYA_CLUST	chr2_237281398_237281412_+	CODING	chr2	237281398	237281412	+	2	15
	TISSUE	NE_MTT	chr2	237281398	237281398	+	1	1	0.125
	TISSUE	NE_CT1	chr2	237281412	237281412	+	1	1	0.0769
POLYA_CLUST	chr2_237267834_237267867_+	CODING	chr2	237267834	237267867	+	13	34
	TISSUE	NE_MTT	chr2	237267836	237267867	+	2	32	0.25
	TISSUE	NE_CT1	chr2	237267834	237267853	+	5	20	0.3846
	TISSUE	NE_2TC	chr2	237267834	237267850	+	4	17	0.3077
	TISSUE	PIT	chr2	237267846	237267850	+	2	5	0.0159
POLYA_CLUST	chr2_237266493_237266498_+	CODING	chr2	237266493	237266498	+	3	6
	TISSUE	NE_MTT	chr2	237266493	237266496	+	2	4	0.25
	TISSUE	NE_2TC	chr2	237266498	237266498	+	1	1	0.0769
POLYA_CLUST	chr2_237266422_237266457_+	CODING	chr2	237266422	237266457	+	7	36
	TISSUE	NE_MTT	chr2	237266457	237266457	+	1	1	0.125
	TISSUE	NE_CT1	chr2	237266422	237266422	+	1	1	0.0769
	TISSUE	NE_2TC	chr2	237266440	237266447	+	2	8	0.1538
	TISSUE	PIT	chr2	237266425	237266440	+	3	16	0.0238
POLYA_CLUST	chr2_237232788_237232838_+	3UTR	chr2	237232788	237232838	+	116	51
	TISSUE	NE_2TC	chr2	237232797	237232797	+	2	1	0.1538
	TISSUE	PIT	chr2	237232788	237232838	+	114	51	0.9048
RANK 30	ENSG00000085063	22	3UTR_1;CODING_21							CD59	0.00128191
POLYA_CLUST	chr11_33731522_33731559_+	CODING	chr11	33731522	33731559	+	1737	38
	TISSUE	NE_MTT	chr11	33731530	33731545	+	61	16	0.2824
	TISSUE	NE_CT1	chr11	33731529	33731548	+	425	20	0.2577
	TISSUE	NE_2TC	chr11	33731525	33731559	+	1058	35	0.3186
	TISSUE	PIT	chr11	33731522	33731548	+	193	27	0.118
POLYA_CLUST	chr11_33730959_33731029_+	CODING	chr11	33730959	33731029	+	1716	71
	TISSUE	NE_MTT	chr11	33730980	33730990	+	53	11	0.2454
	TISSUE	NE_CT1	chr11	33730968	33731020	+	426	53	0.2583
	TISSUE	NE_2TC	chr11	33730959	33731029	+	871	71	0.2623
	TISSUE	PIT	chr11	33730979	33731000	+	366	22	0.2239
POLYA_CLUST	chr11_33730340_33730438_+	CODING	chr11	33730340	33730438	+	1527	99
	TISSUE	NE_MTT	chr11	33730346	33730430	+	45	85	0.2083
	TISSUE	NE_CT1	chr11	33730344	33730430	+	366	87	0.222
	TISSUE	NE_2TC	chr11	33730341	33730430	+	619	90	0.1864
	TISSUE	PIT	chr11	33730340	33730438	+	497	99	0.304
POLYA_CLUST	chr11_33730203_33730239_+	CODING	chr11	33730203	33730239	+	1301	37
	TISSUE	NE_MTT	chr11	33730214	33730232	+	35	19	0.162
	TISSUE	NE_CT1	chr11	33730212	33730235	+	319	24	0.1935
	TISSUE	NE_2TC	chr11	33730203	33730239	+	589	37	0.1774
	TISSUE	PIT	chr11	33730211	33730239	+	358	29	0.219
POLYA_CLUST	chr11_33726815_33726853_+	CODING	chr11	33726815	33726853	+	540	39
	TISSUE	NE_MTT	chr11	33726815	33726837	+	22	23	0.1019
	TISSUE	NE_CT1	chr11	33726825	33726853	+	113	29	0.0685
	TISSUE	NE_2TC	chr11	33726815	33726853	+	184	39	0.0554
	TISSUE	PIT	chr11	33726815	33726852	+	221	38	0.1352
RANK 31	ENSG00000147256	5	3UTR_1;CODING_4							ARHGAP36	0.00149052
POLYA_CLUST	chrX_130210114_130210114_-	CODING	chrX	130210114	130210114	-	2	1
	TISSUE	NE_MTT	chrX	130210114	130210114	-	2	1	0.6667
POLYA_CLUST	chrX_130211787_130211803_-	CODING	chrX	130211787	130211803	-	6	17
	TISSUE	NE_CT1	chrX	130211803	130211803	-	1	1	0.3333
	TISSUE	NE_2TC	chrX	130211787	130211795	-	4	9	0.5714
	TISSUE	PIT	chrX	130211788	130211788	-	1	1	0.0007
POLYA_CLUST	chrX_130214403_130214418_-	CODING	chrX	130214403	130214418	-	4	16
	TISSUE	NE_CT1	chrX	130214405	130214405	-	1	1	0.3333
	TISSUE	NE_2TC	chrX	130214403	130214418	-	2	16	0.2857
	TISSUE	PIT	chrX	130214410	130214410	-	1	1	0.0007
POLYA_CLUST	chrX_130215412_130215428_-	CODING	chrX	130215412	130215428	-	3	17
	TISSUE	NE_MTT	chrX	130215412	130215412	-	1	1	0.3333
	TISSUE	NE_CT1	chrX	130215417	130215417	-	1	1	0.3333
	TISSUE	NE_2TC	chrX	130215428	130215428	-	1	1	0.1429
POLYA_CLUST	chrX_130223836_130223869_-	3UTR	chrX	130223836	130223869	-	1389	34
	TISSUE	PIT	chrX	130223836	130223869	-	1389	34	0.9986
RANK 32	ENSG00000124831	26	3UTR_10;CODING_16							LRRFIP1	0.00193858
POLYA_CLUST	chr2_238674551_238674593_-	CODING	chr2	238674551	238674593	-	556	43
	TISSUE	NE_MTT	chr2	238674552	238674562	-	78	11	0.7647
	TISSUE	NE_CT1	chr2	238674551	238674593	-	213	43	0.6849
	TISSUE	NE_2TC	chr2	238674551	238674593	-	190	43	0.7884
	TISSUE	PIT	chr2	238674551	238674586	-	75	36	0.4237
POLYA_CLUST	chr2_238688940_238688965_-	3UTR	chr2	238688940	238688965	-	275	26
	TISSUE	NE_MTT	chr2	238688950	238688960	-	24	11	0.2353
	TISSUE	NE_CT1	chr2	238688948	238688965	-	98	18	0.3151
	TISSUE	NE_2TC	chr2	238688950	238688964	-	51	15	0.2116
	TISSUE	PIT	chr2	238688940	238688964	-	102	25	0.5763
RANK 33	ENSG00000091656	21	3UTR_3;5UTR_3;CODING_14;DOWNSTREAM_1							ZFHX4	0.00197739
POLYA_CLUST	chr8_77595964_77595964_-	5UTR	chr8	77595964	77595964	-	2	1
	TISSUE	NE_MTT	chr8	77595964	77595964	-	1	1	0.1429
	TISSUE	NE_CT1	chr8	77595964	77595964	-	1	1	0.0667
POLYA_CLUST	chr8_77614053_77614053_-	5UTR	chr8	77614053	77614053	-	2	1
	TISSUE	NE_MTT	chr8	77614053	77614053	-	1	1	0.1429
	TISSUE	NE_CT1	chr8	77614053	77614053	-	1	1	0.0667
POLYA_CLUST	chr8_77623687_77623696_-	CODING	chr8	77623687	77623696	-	9	10
	TISSUE	NE_CT1	chr8	77623687	77623696	-	4	10	0.2667
	TISSUE	NE_2TC	chr8	77623687	77623691	-	4	5	0.3077
	TISSUE	PIT	chr8	77623690	77623690	-	1	1	0.0133
POLYA_CLUST	chr8_77652431_77652447_-	CODING	chr8	77652431	77652447	-	2	17
	TISSUE	NE_2TC	chr8	77652431	77652447	-	2	17	0.1538
POLYA_CLUST	chr8_77664592_77664596_-	CODING	chr8	77664592	77664596	-	3	5
	TISSUE	NE_CT1	chr8	77664595	77664595	-	1	1	0.0667
	TISSUE	NE_2TC	chr8	77664592	77664596	-	2	5	0.1538
POLYA_CLUST	chr8_77694376_77694386_-	CODING	chr8	77694376	77694386	-	4	11
	TISSUE	NE_MTT	chr8	77694386	77694386	-	2	1	0.2857
	TISSUE	NE_CT1	chr8	77694378	77694378	-	1	1	0.0667
	TISSUE	NE_2TC	chr8	77694376	77694376	-	1	1	0.0769
POLYA_CLUST	chr8_77711844_77711852_-	CODING	chr8	77711844	77711852	-	3	9
	TISSUE	NE_CT1	chr8	77711844	77711847	-	2	4	0.1333
	TISSUE	NE_2TC	chr8	77711852	77711852	-	1	1	0.0769
POLYA_CLUST	chr8_77720061_77720075_-	CODING	chr8	77720061	77720075	-	2	15
	TISSUE	NE_CT1	chr8	77720061	77720075	-	2	15	0.1333
POLYA_CLUST	chr8_77730487_77730491_-	CODING	chr8	77730487	77730491	-	2	5
	TISSUE	NE_MTT	chr8	77730487	77730487	-	1	1	0.1429
	TISSUE	PIT	chr8	77730491	77730491	-	1	1	0.0133
POLYA_CLUST	chr8_77750149_77750163_-	CODING	chr8	77750149	77750163	-	3	15
	TISSUE	NE_MTT	chr8	77750163	77750163	-	1	1	0.1429
	TISSUE	NE_CT1	chr8	77750149	77750149	-	1	1	0.0667
	TISSUE	PIT	chr8	77750159	77750159	-	1	1	0.0133
POLYA_CLUST	chr8_77779512_77779538_-	3UTR	chr8	77779512	77779538	-	76	27
	TISSUE	NE_CT1	chr8	77779512	77779538	-	2	27	0.1333
	TISSUE	NE_2TC	chr8	77779514	77779516	-	2	3	0.1538
	TISSUE	PIT	chr8	77779512	77779529	-	72	18	0.96
POLYA_CLUST	chr8_77779792_77779792_-	DOWNSTREAM	chr8	77779792	77779792	-	2	1
	TISSUE	NE_MTT	chr8	77779792	77779792	-	1	1	0.1429
	TISSUE	NE_2TC	chr8	77779792	77779792	-	1	1	0.0769
RANK 34	ENSG00000177943	2	3UTR_1;5UTR_1							MAMDC4	0.00209129
POLYA_CLUST	chr9_139745459_139745495_-	5UTR	chr9	139745459	139745495	-	1646	37
	TISSUE	NE_MTT	chr9	139745470	139745489	-	183	20	0.9683
	TISSUE	NE_CT1	chr9	139745459	139745495	-	714	37	0.9754
	TISSUE	NE_2TC	chr9	139745459	139745491	-	457	33	0.9481
	TISSUE	PIT	chr9	139745459	139745495	-	292	37	0.8111
POLYA_CLUST	chr9_139755230_139755257_-	3UTR	chr9	139755230	139755257	-	117	28
	TISSUE	NE_MTT	chr9	139755247	139755249	-	6	3	0.0317
	TISSUE	NE_CT1	chr9	139755235	139755255	-	18	21	0.0246
	TISSUE	NE_2TC	chr9	139755244	139755257	-	25	14	0.0519
	TISSUE	PIT	chr9	139755230	139755256	-	68	27	0.1889
RANK 35	ENSG00000175216	23	3UTR_2;5UTR_6;CODING_14;DOWNSTREAM_1							CKAP5	0.00327039
POLYA_CLUST	chr11_46831166_46831176_+	CODING	chr11	46831166	46831176	+	92	11
	TISSUE	PIT	chr11	46831166	46831176	+	92	11	0.418182
POLYA_CLUST	chr11_46765080_46765113_+	3UTR	chr11	46765080	46765113	+	398	34
	TISSUE	NE_MTT	chr11	46765080	46765113	+	35	34	1
	TISSUE	NE_CT1	chr11	46765081	46765097	+	126	17	1
	TISSUE	NE_2TC	chr11	46765082	46765094	+	109	13	1
	TISSUE	PIT	chr11	46765083	46765098	+	128	16	0.581818
RANK 36	ENSG00000173610	15	3UTR_1;5UTR_3;CODING_10;DOWNSTREAM_1							UGT2A1/UGT2A2	0.00420201
POLYA_CLUST	chr4_70513956_70513974_+	5UTR	chr4	70513956	70513974	+	4	19
	TISSUE	NE_MTT	chr4	70513956	70513956	+	1	1	0.125
	TISSUE	NE_CT1	chr4	70513968	70513974	+	2	7	0.2
	TISSUE	NE_2TC	chr4	70513957	70513957	+	1	1	0.0769
POLYA_CLUST	chr4_70496552_70496574_+	CODING	chr4	70496552	70496574	+	4	23
	TISSUE	NE_MTT	chr4	70496560	70496560	+	1	1	0.125
	TISSUE	NE_CT1	chr4	70496552	70496574	+	2	23	0.2
	TISSUE	NE_2TC	chr4	70496562	70496562	+	1	1	0.0769
POLYA_CLUST	chr4_70492506_70492529_+	CODING	chr4	70492506	70492529	+	3	24
	TISSUE	NE_MTT	chr4	70492506	70492506	+	1	1	0.125
	TISSUE	NE_CT1	chr4	70492525	70492529	+	2	5	0.2
POLYA_CLUST	chr4_70479896_70479896_+	CODING	chr4	70479896	70479896	+	2	1
	TISSUE	NE_CT1	chr4	70479896	70479896	+	2	1	0.2
POLYA_CLUST	chr4_70459246_70459293_+	CODING	chr4	70459246	70459293	+	25	48
	TISSUE	NE_MTT	chr4	70459246	70459293	+	5	48	0.625
	TISSUE	NE_CT1	chr4	70459258	70459272	+	2	15	0.2
	TISSUE	NE_2TC	chr4	70459249	70459264	+	11	16	0.8462
	TISSUE	PIT	chr4	70459249	70459277	+	7	29	0.0886
POLYA_CLUST	chr4_70454129_70454144_+	3UTR	chr4	70454129	70454144	+	72	16
	TISSUE	PIT	chr4	70454129	70454144	+	72	16	0.9114
RANK 37	ENSG00000169031	27	3UTR_3;CODING_24							COL4A3	0.00622724
POLYA_CLUST	chr2_228038770_228038770_-	CODING	chr2	228038770	228038770	-	2	1
	TISSUE	NE_MTT	chr2	228038770	228038770	-	2	1	0.25
POLYA_CLUST	chr2_228082793_228082837_-	CODING	chr2	228082793	228082837	-	29	45
	TISSUE	NE_MTT	chr2	228082799	228082837	-	3	39	0.375
	TISSUE	NE_CT1	chr2	228082793	228082836	-	11	44	0.4231
	TISSUE	NE_2TC	chr2	228082797	228082837	-	9	41	0.6
	TISSUE	PIT	chr2	228082807	228082837	-	6	31	0.037
POLYA_CLUST	chr2_228113935_228113959_-	CODING	chr2	228113935	228113959	-	21	25
	TISSUE	NE_MTT	chr2	228113951	228113955	-	2	5	0.25
	TISSUE	NE_CT1	chr2	228113949	228113953	-	10	5	0.3846
	TISSUE	NE_2TC	chr2	228113947	228113959	-	4	13	0.2667
	TISSUE	PIT	chr2	228113935	228113958	-	5	24	0.0309
POLYA_CLUST	chr2_228179504_228179512_-	3UTR	chr2	228179504	228179512	-	159	9
	TISSUE	NE_MTT	chr2	228179506	228179506	-	1	1	0.125
	TISSUE	NE_CT1	chr2	228179505	228179509	-	5	5	0.1923
	TISSUE	NE_2TC	chr2	228179506	228179509	-	2	4	0.1333
	TISSUE	PIT	chr2	228179504	228179512	-	151	9	0.9321
RANK 38	ENSG00000134240	7	3UTR_3;CODING_4							HMGCS2	0.00859235
POLYA_CLUST	chr1_120303735_120303751_+	CODING	chr1	120303735	120303751	+	2	17
	TISSUE	NE_MTT	chr1	120303751	120303751	+	1	1	0.0132
	TISSUE	PIT	chr1	120303735	120303735	+	1	1	0.1429
POLYA_CLUST	chr1_120301164_120301164_+	CODING	chr1	120301164	120301164	+	6	1
	TISSUE	NE_CT1	chr1	120301164	120301164	+	3	1	0.0073
	TISSUE	NE_2TC	chr1	120301164	120301164	+	1	1	0.0012
	TISSUE	PIT	chr1	120301164	120301164	+	2	1	0.2857
POLYA_CLUST	chr1_120297403_120297409_+	CODING	chr1	120297403	120297409	+	2	7
	TISSUE	NE_2TC	chr1	120297403	120297403	+	1	1	0.0012
	TISSUE	PIT	chr1	120297409	120297409	+	1	1	0.1429
POLYA_CLUST	chr1_120293967_120293969_+	CODING	chr1	120293967	120293969	+	2	3
	TISSUE	PIT	chr1	120293967	120293969	+	2	3	0.2857
POLYA_CLUST	chr1_120290998_120291029_+	3UTR	chr1	120290998	120291029	+	1285	32
	TISSUE	NE_MTT	chr1	120290998	120291014	+	75	17	0.9868
	TISSUE	NE_CT1	chr1	120290998	120291016	+	408	19	0.9927
	TISSUE	NE_2TC	chr1	120290998	120291029	+	801	32	0.9975
	TISSUE	PIT	chr1	120291006	120291006	+	1	1	0.1429
RANK 39	ENSG00000166822	19	3UTR_6;5UTR_11;CODING_2							TMEM170A	0.00975242
POLYA_CLUST	chr16_75535589_75535600_+	5UTR	chr16	75535589	75535600	+	50	12
	TISSUE	NE_MTT	chr16	75535589	75535600	+	25	12	0.2174
	TISSUE	NE_CT1	chr16	75535590	75535593	+	7	4	0.1273
	TISSUE	NE_2TC	chr16	75535590	75535600	+	18	11	0.1118
POLYA_CLUST	chr16_75531845_75531850_+	5UTR	chr16	75531845	75531850	+	68	6
	TISSUE	NE_MTT	chr16	75531845	75531850	+	23	6	0.2
	TISSUE	NE_CT1	chr16	75531848	75531850	+	7	3	0.1273
	TISSUE	NE_2TC	chr16	75531845	75531850	+	38	6	0.236
POLYA_CLUST	chr16_75507015_75507031_+	5UTR	chr16	75507015	75507031	+	109	17
	TISSUE	NE_MTT	chr16	75507015	75507031	+	21	17	0.1826
	TISSUE	NE_CT1	chr16	75507023	75507028	+	8	6	0.1455
	TISSUE	NE_2TC	chr16	75507020	75507028	+	42	9	0.2609
	TISSUE	PIT	chr16	75507021	75507031	+	38	11	0.3918
POLYA_CLUST	chr16_75481003_75481035_+	3UTR	chr16	75481003	75481035	+	37	33
	TISSUE	NE_MTT	chr16	75481030	75481035	+	3	6	0.0261
	TISSUE	NE_CT1	chr16	75481003	75481034	+	11	32	0.2
	TISSUE	NE_2TC	chr16	75481003	75481034	+	14	32	0.087
	TISSUE	PIT	chr16	75481004	75481034	+	9	31	0.0928
POLYA_CLUST	chr16_75477109_75477148_+	3UTR	chr16	75477109	75477148	+	164	40
	TISSUE	NE_MTT	chr16	75477109	75477147	+	43	39	0.3739
	TISSUE	NE_CT1	chr16	75477135	75477145	+	22	11	0.4
	TISSUE	NE_2TC	chr16	75477135	75477148	+	49	14	0.3043
	TISSUE	PIT	chr16	75477135	75477146	+	50	12	0.5155
RANK 40	ENSG00000141293	25	3UTR_1;CODING_24							SKAP1	0.0110019
POLYA_CLUST	chr17_46503198_46503200_+	CODING	chr17	46503198	46503200	+	5	3
	TISSUE	NE_MTT	chr17	46503198	46503198	+	1	1	0.1429
	TISSUE	NE_2TC	chr17	46503198	46503200	+	2	3	0.1429
	TISSUE	PIT	chr17	46503200	46503200	+	2	1	0.0299
POLYA_CLUST	chr17_46482030_46482053_+	CODING	chr17	46482030	46482053	+	4	24
	TISSUE	NE_MTT	chr17	46482053	46482053	+	1	1	0.1429
	TISSUE	NE_CT1	chr17	46482049	46482051	+	2	3	0.2857
	TISSUE	NE_2TC	chr17	46482030	46482030	+	1	1	0.0714
POLYA_CLUST	chr17_46373371_46373379_+	CODING	chr17	46373371	46373379	+	12	9
	TISSUE	NE_MTT	chr17	46373377	46373377	+	1	1	0.1429
	TISSUE	NE_CT1	chr17	46373377	46373378	+	2	2	0.2857
	TISSUE	NE_2TC	chr17	46373377	46373377	+	1	1	0.0714
	TISSUE	PIT	chr17	46373371	46373379	+	8	9	0.1194
POLYA_CLUST	chr17_46345602_46345616_+	CODING	chr17	46345602	46345616	+	5	15
	TISSUE	NE_MTT	chr17	46345605	46345605	+	1	1	0.1429
	TISSUE	NE_2TC	chr17	46345602	46345616	+	4	15	0.2857
POLYA_CLUST	chr17_46320343_46320344_+	CODING	chr17	46320343	46320344	+	2	2
	TISSUE	NE_MTT	chr17	46320343	46320343	+	1	1	0.1429
	TISSUE	NE_CT1	chr17	46320344	46320344	+	1	1	0.1429
POLYA_CLUST	chr17_46317815_46317818_+	CODING	chr17	46317815	46317818	+	4	4
	TISSUE	NE_MTT	chr17	46317817	46317817	+	1	1	0.1429
	TISSUE	NE_CT1	chr17	46317815	46317815	+	1	1	0.1429
	TISSUE	NE_2TC	chr17	46317817	46317818	+	2	2	0.1429
POLYA_CLUST	chr17_46293844_46293845_+	CODING	chr17	46293844	46293845	+	3	2
	TISSUE	NE_MTT	chr17	46293844	46293844	+	1	1	0.1429
	TISSUE	NE_CT1	chr17	46293844	46293844	+	1	1	0.1429
	TISSUE	NE_2TC	chr17	46293845	46293845	+	1	1	0.0714
POLYA_CLUST	chr17_46210795_46210812_+	3UTR	chr17	46210795	46210812	+	60	18
	TISSUE	NE_2TC	chr17	46210806	46210808	+	3	3	0.2143
	TISSUE	PIT	chr17	46210795	46210812	+	57	18	0.8507
RANK 41	ENSG00000154122	24	3UTR_8;CODING_16							ANKH	0.0112664
POLYA_CLUST	chr5_14709805_14709949_+	3UTR	chr5	14709805	14709949	+	897	145
	TISSUE	NE_MTT	chr5	14709820	14709933	+	83	114	0.8384
	TISSUE	NE_CT1	chr5	14709805	14709938	+	339	134	0.75
	TISSUE	NE_2TC	chr5	14709819	14709949	+	285	131	0.783
	TISSUE	PIT	chr5	14709815	14709947	+	190	133	0.5588
POLYA_CLUST	chr5_14704908_14704925_+	3UTR	chr5	14704908	14704925	+	358	18
	TISSUE	NE_MTT	chr5	14704911	14704917	+	16	7	0.1616
	TISSUE	NE_CT1	chr5	14704908	14704925	+	113	18	0.25
	TISSUE	NE_2TC	chr5	14704908	14704920	+	79	13	0.217
	TISSUE	PIT	chr5	14704908	14704921	+	150	14	0.4412
RANK 42	ENSG00000144021	8	3UTR_6;DOWNSTREAM_2							CIAO1	0.0172129
POLYA_CLUST	chr2_96937273_96937303_-	3UTR	chr2	96937273	96937303	-	292	31
	TISSUE	NE_MTT	chr2	96937280	96937301	-	47	22	0.758065
	TISSUE	NE_CT1	chr2	96937277	96937301	-	113	25	0.656977
	TISSUE	NE_2TC	chr2	96937278	96937300	-	63	23	0.547826
	TISSUE	PIT	chr2	96937273	96937303	-	69	31	0.328571
POLYA_CLUST	chr2_96939061_96939088_-	3UTR	chr2	96939061	96939088	-	64	28
	TISSUE	NE_MTT	chr2	96939071	96939072	-	2	2	0.0322581
	TISSUE	NE_CT1	chr2	96939069	96939088	-	25	20	0.145349
	TISSUE	NE_2TC	chr2	96939067	96939086	-	20	20	0.173913
	TISSUE	PIT	chr2	96939061	96939084	-	17	24	0.0809524
POLYA_CLUST	chr2_96939854_96939869_-	DOWNSTREAM	chr2	96939854	96939869	-	203	16
	TISSUE	NE_MTT	chr2	96939862	96939869	-	13	8	0.209677
	TISSUE	NE_CT1	chr2	96939857	96939866	-	34	10	0.197674
	TISSUE	NE_2TC	chr2	96939856	96939866	-	32	11	0.278261
	TISSUE	PIT	chr2	96939854	96939869	-	124	16	0.590476
RANK 43	ENSG00000181784	9	3UTR_3;5UTR_6							RNASE4	0.020139
POLYA_CLUST	chr14_21162330_21162349_-	5UTR	chr14	21162330	21162349	-	684	20
	TISSUE	NE_MTT	chr14	21162331	21162343	-	135	13	0.675
	TISSUE	NE_CT1	chr14	21162330	21162347	-	234	18	0.509804
	TISSUE	NE_2TC	chr14	21162330	21162349	-	293	20	0.557034
	TISSUE	PIT	chr14	21162336	21162340	-	22	5	0.226804
POLYA_CLUST	chr14_21168740_21168777_-	3UTR	chr14	21168740	21168777	-	598	38
	TISSUE	NE_MTT	chr14	21168746	21168767	-	65	22	0.325
	TISSUE	NE_CT1	chr14	21168740	21168768	-	225	29	0.490196
	TISSUE	NE_2TC	chr14	21168741	21168777	-	233	37	0.442966
	TISSUE	PIT	chr14	21168745	21168768	-	75	24	0.773196
RANK 44	ENSG00000258818	9	3UTR_3;5UTR_6							RNASE4	0.020139
POLYA_CLUST	chr14_21162330_21162349_-	5UTR	chr14	21162330	21162349	-	684	20
	TISSUE	NE_MTT	chr14	21162331	21162343	-	135	13	0.675
	TISSUE	NE_CT1	chr14	21162330	21162347	-	234	18	0.509804
	TISSUE	NE_2TC	chr14	21162330	21162349	-	293	20	0.557034
	TISSUE	PIT	chr14	21162336	21162340	-	22	5	0.226804
POLYA_CLUST	chr14_21168740_21168777_-	3UTR	chr14	21168740	21168777	-	598	38
	TISSUE	NE_MTT	chr14	21168746	21168767	-	65	22	0.325
	TISSUE	NE_CT1	chr14	21168740	21168768	-	225	29	0.490196
	TISSUE	NE_2TC	chr14	21168741	21168777	-	233	37	0.442966
	TISSUE	PIT	chr14	21168745	21168768	-	75	24	0.773196
RANK 45	ENSG00000100650	9	3UTR_3;5UTR_2;CODING_4							SRSF5	0.0230634
POLYA_CLUST	chr14_70238377_70238406_-	3UTR	chr14	70238377	70238406	-	1043	30
	TISSUE	NE_MTT	chr14	70238381	70238398	-	151	18	0.3872
	TISSUE	NE_CT1	chr14	70238377	70238401	-	256	25	0.3164
	TISSUE	NE_2TC	chr14	70238377	70238400	-	354	24	0.3986
	TISSUE	PIT	chr14	70238379	70238406	-	282	28	0.2159
POLYA_CLUST	chr14_70238689_70238744_-	3UTR	chr14	70238689	70238744	-	2350	56
	TISSUE	NE_MTT	chr14	70238705	70238744	-	239	40	0.6128
	TISSUE	NE_CT1	chr14	70238705	70238742	-	553	38	0.6836
	TISSUE	NE_2TC	chr14	70238705	70238740	-	534	36	0.6014
	TISSUE	PIT	chr14	70238689	70238744	-	1024	56	0.7841
RANK 46	ENSG00000182180	6	CODING_6							MRPS16	0.024949
POLYA_CLUST	chr10_75010486_75010511_+	CODING	chr10	75010486	75010511	+	411	26
	TISSUE	NE_MTT	chr10	75010488	75010502	+	56	15	0.7179
	TISSUE	NE_CT1	chr10	75010488	75010511	+	136	24	0.6182
	TISSUE	NE_2TC	chr10	75010487	75010503	+	130	17	0.7602
	TISSUE	PIT	chr10	75010486	75010503	+	89	18	0.3787
POLYA_CLUST	chr10_75008598_75008618_+	CODING	chr10	75008598	75008618	+	293	21
	TISSUE	NE_MTT	chr10	75008603	75008617	+	22	15	0.2821
	TISSUE	NE_CT1	chr10	75008598	75008618	+	84	21	0.3818
	TISSUE	NE_2TC	chr10	75008600	75008617	+	41	18	0.2398
	TISSUE	PIT	chr10	75008599	75008614	+	146	16	0.6213
RANK 47	ENSG00000169855	176	3UTR_1;5UTR_31;CODING_144							ROBO1	0.0261638
POLYA_CLUST	chr3_79688373_79688387_+	5UTR	chr3	79688373	79688387	+	30	15
	TISSUE	PIT	chr3	79688373	79688387	+	30	15	0.2703
POLYA_CLUST	chr3_79425719_79425726_+	CODING	chr3	79425719	79425726	+	39	8
	TISSUE	PIT	chr3	79425719	79425726	+	39	8	0.3514
POLYA_CLUST	chr3_79022554_79022733_+	CODING	chr3	79022554	79022733	+	41	180
	TISSUE	NE_MTT	chr3	79022555	79022705	+	11	151	0.55
	TISSUE	NE_CT1	chr3	79022559	79022713	+	7	155	0.7778
	TISSUE	NE_2TC	chr3	79022559	79022733	+	16	175	0.64
	TISSUE	PIT	chr3	79022554	79022713	+	7	160	0.0631
POLYA_CLUST	chr3_78646369_78646406_+	3UTR	chr3	78646369	78646406	+	55	38
	TISSUE	NE_MTT	chr3	78646369	78646396	+	9	28	0.45
	TISSUE	NE_CT1	chr3	78646390	78646390	+	2	1	0.2222
	TISSUE	NE_2TC	chr3	78646382	78646396	+	9	15	0.36
	TISSUE	PIT	chr3	78646372	78646406	+	35	35	0.3153
RANK 48	ENSG00000167578	7	3UTR_4;5UTR_1;CODING_2							RAB4B	0.0292895
POLYA_CLUST	chr19_41283390_41283397_-	CODING	chr19	41283390	41283397	-	73	8
	TISSUE	NE_MTT	chr19	41283390	41283397	-	3	8	0.0556
	TISSUE	NE_CT1	chr19	41283391	41283392	-	3	2	0.0306
	TISSUE	NE_2TC	chr19	41283391	41283392	-	2	2	0.0123
	TISSUE	PIT	chr19	41283390	41283394	-	65	5	0.3988
POLYA_CLUST	chr19_41302826_41302852_-	3UTR	chr19	41302826	41302852	-	405	27
	TISSUE	NE_MTT	chr19	41302838	41302849	-	51	12	0.9444
	TISSUE	NE_CT1	chr19	41302840	41302852	-	95	13	0.9694
	TISSUE	NE_2TC	chr19	41302826	41302851	-	161	26	0.9877
	TISSUE	PIT	chr19	41302829	41302852	-	98	24	0.6012
RANK 49	ENSG00000095203	18	3UTR_3;CODING_15							EPB41L4B/EHM2	0.0333617
POLYA_CLUST	chr9_112069277_112069287_+	CODING	chr9	112069277	112069287	+	4	11
	TISSUE	PIT	chr9	112069277	112069287	+	4	11	0.1538
POLYA_CLUST	chr9_112005112_112005118_+	CODING	chr9	112005112	112005118	+	6	7
	TISSUE	NE_CT1	chr9	112005118	112005118	+	1	1	0.0065
	TISSUE	NE_2TC	chr9	112005118	112005118	+	1	1	0.0034
	TISSUE	PIT	chr9	112005112	112005117	+	4	6	0.1538
POLYA_CLUST	chr9_112002427_112002451_+	CODING	chr9	112002427	112002451	+	582	25
	TISSUE	NE_MTT	chr9	112002429	112002443	+	194	15	0.8186
	TISSUE	NE_CT1	chr9	112002429	112002441	+	133	13	0.8693
	TISSUE	NE_2TC	chr9	112002427	112002451	+	237	25	0.8034
	TISSUE	PIT	chr9	112002428	112002448	+	18	21	0.6923
POLYA_CLUST	chr9_112002007_112002030_+	CODING	chr9	112002007	112002030	+	119	24
	TISSUE	NE_MTT	chr9	112002009	112002016	+	43	8	0.1814
	TISSUE	NE_CT1	chr9	112002009	112002030	+	19	22	0.1242
	TISSUE	NE_2TC	chr9	112002007	112002016	+	57	10	0.1932
RANK 50	ENSG00000104763	13	3UTR_5;CODING_6;DOWNSTREAM_2							ASAH1	0.0377524
POLYA_CLUST	chr8_17924387_17924408_+	CODING	chr8	17924387	17924408	+	237	22
	TISSUE	NE_MTT	chr8	17924394	17924403	+	13	10	0.0909091
	TISSUE	NE_CT1	chr8	17924388	17924408	+	70	21	0.10687
	TISSUE	NE_2TC	chr8	17924387	17924403	+	43	17	0.122159
	TISSUE	PIT	chr8	17924388	17924404	+	111	17	0.163476
POLYA_CLUST	chr8_17924266_17924289_+	CODING	chr8	17924266	17924289	+	459	24
	TISSUE	NE_MTT	chr8	17924273	17924276	+	21	4	0.146853
	TISSUE	NE_CT1	chr8	17924269	17924289	+	158	21	0.241221
	TISSUE	NE_2TC	chr8	17924271	17924281	+	57	11	0.161932
	TISSUE	PIT	chr8	17924266	17924287	+	223	22	0.328424
POLYA_CLUST	chr8_17913921_17913983_+	3UTR	chr8	17913921	17913983	+	1133	63
	TISSUE	NE_MTT	chr8	17913921	17913969	+	109	49	0.762238
	TISSUE	NE_CT1	chr8	17913925	17913980	+	427	56	0.651908
	TISSUE	NE_2TC	chr8	17913925	17913983	+	252	59	0.715909
	TISSUE	PIT	chr8	17913925	17913980	+	345	56	0.5081
RANK 51	ENSG00000249948	26	3UTR_4;CODING_21;DOWNSTREAM_1							GBA3	0.0380361
POLYA_CLUST	chr4_22730987_22731014_-	CODING	chr4	22730987	22731014	-	8	28
	TISSUE	NE_MTT	chr4	22731004	22731004	-	1	1	0.00469484
	TISSUE	NE_CT1	chr4	22731002	22731002	-	1	1	0.0238095
	TISSUE	PIT	chr4	22730987	22731014	-	6	28	1
POLYA_CLUST	chr4_22821167_22821201_-	3UTR	chr4	22821167	22821201	-	403	35
	TISSUE	NE_MTT	chr4	22821167	22821201	-	212	35	0.995305
	TISSUE	NE_CT1	chr4	22821167	22821196	-	41	30	0.97619
	TISSUE	NE_2TC	chr4	22821169	22821195	-	150	27	1
RANK 52	ENSG00000166405	18	3UTR_10;CODING_8							RIC3	0.0381228
POLYA_CLUST	chr11_8179891_8179901_+	CODING	chr11	8179891	8179901	+	96	11
	TISSUE	NE_MTT	chr11	8179898	8179898	+	1	1	0.25
	TISSUE	NE_CT1	chr11	8179891	8179901	+	57	11	0.4161
	TISSUE	NE_2TC	chr11	8179897	8179898	+	38	2	0.322
POLYA_CLUST	chr11_8145625_8145645_+	CODING	chr11	8145625	8145645	+	3	21
	TISSUE	NE_MTT	chr11	8145631	8145631	+	1	1	0.25
	TISSUE	NE_2TC	chr11	8145625	8145645	+	2	21	0.0169
POLYA_CLUST	chr11_8138583_8138602_+	CODING	chr11	8138583	8138602	+	2	20
	TISSUE	NE_MTT	chr11	8138583	8138583	+	1	1	0.25
	TISSUE	NE_2TC	chr11	8138602	8138602	+	1	1	0.0085
POLYA_CLUST	chr11_8137021_8137034_+	CODING	chr11	8137021	8137034	+	2	14
	TISSUE	NE_MTT	chr11	8137034	8137034	+	1	1	0.25
	TISSUE	NE_CT1	chr11	8137021	8137021	+	1	1	0.0073
POLYA_CLUST	chr11_8130476_8130547_+	3UTR	chr11	8130476	8130547	+	169	72
	TISSUE	NE_CT1	chr11	8130476	8130547	+	53	72	0.3869
	TISSUE	NE_2TC	chr11	8130488	8130530	+	54	43	0.4576
	TISSUE	PIT	chr11	8130476	8130547	+	62	72	0.7949
POLYA_CLUST	chr11_8127594_8127656_+	3UTR	chr11	8127594	8127656	+	65	63
	TISSUE	NE_CT1	chr11	8127594	8127652	+	26	59	0.1898
	TISSUE	NE_2TC	chr11	8127596	8127652	+	23	57	0.1949
	TISSUE	PIT	chr11	8127597	8127656	+	16	60	0.2051
RANK 53	ENSG00000168216	20	3UTR_3;CODING_16;DOWNSTREAM_1							LMBRD1	0.0430165
POLYA_CLUST	chr6_70385745_70385768_+	3UTR	chr6	70385745	70385768	+	359	24
	TISSUE	NE_MTT	chr6	70385746	70385758	+	50	13	0.2193
	TISSUE	NE_CT1	chr6	70385746	70385757	+	82	12	0.2247
	TISSUE	NE_2TC	chr6	70385745	70385758	+	76	14	0.2517
	TISSUE	PIT	chr6	70385746	70385768	+	151	23	0.4402
POLYA_CLUST	chr6_70385668_70385712_+	3UTR	chr6	70385668	70385712	+	879	45
	TISSUE	NE_MTT	chr6	70385675	70385702	+	178	28	0.7807
	TISSUE	NE_CT1	chr6	70385675	70385712	+	283	38	0.7753
	TISSUE	NE_2TC	chr6	70385668	70385701	+	226	34	0.7483
	TISSUE	PIT	chr6	70385669	70385710	+	192	42	0.5598
RANK 54	ENSG00000106128	15	3UTR_8;5UTR_3;CODING_4							GHRHR	0.0611248
POLYA_CLUST	chr7_30998495_30998495_-	5UTR	chr7	30998495	30998495	-	2	1
	TISSUE	NE_CT1	chr7	30998495	30998495	-	2	1	0.1111
POLYA_CLUST	chr7_30999288_30999300_-	5UTR	chr7	30999288	30999300	-	2	13
	TISSUE	NE_MTT	chr7	30999300	30999300	-	1	1	0.1667
	TISSUE	NE_CT1	chr7	30999288	30999288	-	1	1	0.0556
POLYA_CLUST	chr7_31006268_31006268_-	CODING	chr7	31006268	31006268	-	2	1
	TISSUE	NE_CT1	chr7	31006268	31006268	-	2	1	0.1111
POLYA_CLUST	chr7_31012787_31012809_-	CODING	chr7	31012787	31012809	-	198	23
	TISSUE	NE_CT1	chr7	31012794	31012795	-	5	2	0.2778
	TISSUE	PIT	chr7	31012787	31012809	-	193	23	0.1195
POLYA_CLUST	chr7_31019133_31019204_-	3UTR	chr7	31019133	31019204	-	1115	72
	TISSUE	NE_CT1	chr7	31019140	31019144	-	3	5	0.1667
	TISSUE	PIT	chr7	31019133	31019204	-	1112	72	0.6885
POLYA_CLUST	chr7_31022387_31022390_-	3UTR	chr7	31022387	31022390	-	2	4
	TISSUE	NE_2TC	chr7	31022390	31022390	-	1	1	0.25
	TISSUE	PIT	chr7	31022387	31022387	-	1	1	0.0006
POLYA_CLUST	chr7_31022846_31022866_-	3UTR	chr7	31022846	31022866	-	5	21
	TISSUE	NE_MTT	chr7	31022846	31022866	-	4	21	0.6667
	TISSUE	NE_2TC	chr7	31022857	31022857	-	1	1	0.25
POLYA_CLUST	chr7_31022919_31022922_-	3UTR	chr7	31022919	31022922	-	3	4
	TISSUE	NE_MTT	chr7	31022922	31022922	-	1	1	0.1667
	TISSUE	NE_CT1	chr7	31022919	31022922	-	2	4	0.1111
POLYA_CLUST	chr7_31024808_31024835_-	3UTR	chr7	31024808	31024835	-	314	28
	TISSUE	NE_CT1	chr7	31024828	31024831	-	3	4	0.1667
	TISSUE	NE_2TC	chr7	31024828	31024831	-	2	4	0.5
	TISSUE	PIT	chr7	31024808	31024835	-	309	28	0.1913
RANK 55	ENSG00000115970	57	CODING_57							THADA	0.0680616
POLYA_CLUST	chr2_43740811_43740811_+	CODING	chr2	43740811	43740811	+	34	1
	TISSUE	NE_MTT	chr2	43740811	43740811	+	1	1	0.05
	TISSUE	NE_CT1	chr2	43740811	43740811	+	21	1	0.35
	TISSUE	NE_2TC	chr2	43740811	43740811	+	12	1	0.1364
POLYA_CLUST	chr2_43712069_43712071_+	CODING	chr2	43712069	43712071	+	79	3
	TISSUE	PIT	chr2	43712069	43712071	+	79	3	0.4093
POLYA_CLUST	chr2_43471329_43471339_+	CODING	chr2	43471329	43471339	+	7	11
	TISSUE	NE_MTT	chr2	43471338	43471339	+	4	2	0.2
	TISSUE	NE_CT1	chr2	43471337	43471337	+	1	1	0.0167
	TISSUE	NE_2TC	chr2	43471329	43471329	+	1	1	0.0114
	TISSUE	PIT	chr2	43471339	43471339	+	1	1	0.0052
POLYA_CLUST	chr2_43457987_43457997_+	CODING	chr2	43457987	43457997	+	74	11
	TISSUE	NE_MTT	chr2	43457992	43457992	+	3	1	0.15
	TISSUE	NE_CT1	chr2	43457987	43457997	+	21	11	0.35
	TISSUE	NE_2TC	chr2	43457987	43457993	+	22	7	0.25
	TISSUE	PIT	chr2	43457989	43457997	+	28	9	0.1451
POLYA_CLUST	chr2_43450424_43450428_+	CODING	chr2	43450424	43450428	+	21	5
	TISSUE	NE_MTT	chr2	43450428	43450428	+	1	1	0.05
	TISSUE	NE_2TC	chr2	43450424	43450428	+	15	5	0.1705
	TISSUE	PIT	chr2	43450427	43450428	+	5	2	0.0259
POLYA_CLUST	chr2_43449518_43449564_+	CODING	chr2	43449518	43449564	+	146	47
	TISSUE	NE_MTT	chr2	43449542	43449544	+	11	3	0.55
	TISSUE	NE_CT1	chr2	43449540	43449550	+	17	11	0.2833
	TISSUE	NE_2TC	chr2	43449518	43449543	+	38	26	0.4318
	TISSUE	PIT	chr2	43449533	43449564	+	80	32	0.4145
RANK 56	ENSG00000005893	14	CODING_14							LAMP2	0.068149
POLYA_CLUST	chrX_119570347_119570364_+	CODING	chrX	119570347	119570364	+	353	18
	TISSUE	NE_MTT	chrX	119570348	119570357	+	34	10	0.2061
	TISSUE	NE_CT1	chrX	119570348	119570358	+	61	11	0.3389
	TISSUE	NE_2TC	chrX	119570348	119570357	+	53	10	0.2335
	TISSUE	PIT	chrX	119570347	119570364	+	205	18	0.5775
POLYA_CLUST	chrX_119564996_119565013_+	CODING	chrX	119564996	119565013	+	372	18
	TISSUE	NE_MTT	chrX	119565000	119565012	+	88	13	0.5333
	TISSUE	NE_CT1	chrX	119564996	119565013	+	71	18	0.3944
	TISSUE	NE_2TC	chrX	119564996	119565012	+	123	17	0.5419
	TISSUE	PIT	chrX	119565000	119565013	+	90	14	0.2535
POLYA_CLUST	chrX_119564775_119564825_+	CODING	chrX	119564775	119564825	+	202	51
	TISSUE	NE_MTT	chrX	119564791	119564824	+	43	34	0.2606
	TISSUE	NE_CT1	chrX	119564775	119564825	+	48	51	0.2667
	TISSUE	NE_2TC	chrX	119564776	119564819	+	51	44	0.2247
	TISSUE	PIT	chrX	119564776	119564800	+	60	25	0.169
RANK 57	ENSG00000132437	16	3UTR_6;5UTR_1;CODING_9							DDC	0.0697326
POLYA_CLUST	chr7_50571376_50571376_+	CODING	chr7	50571376	50571376	+	2	1
	TISSUE	PIT	chr7	50571376	50571376	+	2	1	0.5
POLYA_CLUST	chr7_50548945_50548949_+	CODING	chr7	50548945	50548949	+	2	5
	TISSUE	NE_CT1	chr7	50548949	50548949	+	1	1	0.0004
	TISSUE	PIT	chr7	50548945	50548945	+	1	1	0.25
POLYA_CLUST	chr7_50526118_50526157_+	3UTR	chr7	50526118	50526157	+	4769	40
	TISSUE	NE_MTT	chr7	50526133	50526150	+	281	18	1
	TISSUE	NE_CT1	chr7	50526118	50526157	+	2623	40	0.9996
	TISSUE	NE_2TC	chr7	50526123	50526157	+	1864	35	1
	TISSUE	PIT	chr7	50526145	50526145	+	1	1	0.25
RANK 58	ENSG00000068745	11	3UTR_1;5UTR_2;CODING_8							IP6K2	0.07123
POLYA_CLUST	chr3_48731199_48731212_+	CODING	chr3	48731199	48731212	+	57	14
	TISSUE	NE_MTT	chr3	48731200	48731204	+	16	5	0.1176
	TISSUE	NE_CT1	chr3	48731201	48731210	+	13	10	0.0406
	TISSUE	NE_2TC	chr3	48731201	48731210	+	22	10	0.0789
	TISSUE	PIT	chr3	48731199	48731212	+	6	14	0.0142
POLYA_CLUST	chr3_48730885_48730895_+	CODING	chr3	48730885	48730895	+	177	11
	TISSUE	NE_MTT	chr3	48730886	48730888	+	27	3	0.1985
	TISSUE	NE_CT1	chr3	48730885	48730895	+	65	11	0.2031
	TISSUE	NE_2TC	chr3	48730886	48730888	+	48	3	0.172
	TISSUE	PIT	chr3	48730885	48730888	+	37	4	0.0875
POLYA_CLUST	chr3_48725425_48725456_+	3UTR	chr3	48725425	48725456	+	924	32
	TISSUE	NE_MTT	chr3	48725435	48725443	+	93	9	0.6838
	TISSUE	NE_CT1	chr3	48725427	48725456	+	242	30	0.7563
	TISSUE	NE_2TC	chr3	48725429	48725444	+	209	16	0.7491
	TISSUE	PIT	chr3	48725425	48725456	+	380	32	0.8983
RANK 59	ENSG00000184983	4	3UTR_2;CODING_1;DOWNSTREAM_1							NDUFA6	0.0854654
POLYA_CLUST	chr22_42482087_42482139_+	3UTR	chr22	42482087	42482139	+	721	53
	TISSUE	NE_MTT	chr22	42482087	42482123	+	196	37	0.830508
	TISSUE	NE_CT1	chr22	42482090	42482134	+	199	45	0.808943
	TISSUE	NE_2TC	chr22	42482090	42482139	+	190	50	0.772358
	TISSUE	PIT	chr22	42482087	42482134	+	136	48	0.564315
POLYA_CLUST	chr22_42481524_42481541_+	3UTR	chr22	42481524	42481541	+	248	18
	TISSUE	NE_MTT	chr22	42481524	42481540	+	40	17	0.169492
	TISSUE	NE_CT1	chr22	42481527	42481541	+	47	15	0.191057
	TISSUE	NE_2TC	chr22	42481529	42481540	+	56	12	0.227642
	TISSUE	PIT	chr22	42481527	42481541	+	105	15	0.435685
RANK 60	ENSG00000157851	15	3UTR_3;5UTR_6;CODING_5;DOWNSTREAM_1							DPYSL5	0.0906907
POLYA_CLUST	chr2_27172812_27172825_-	3UTR	chr2	27172812	27172825	-	40	14
	TISSUE	NE_CT1	chr2	27172812	27172823	-	24	12	0.149068
	TISSUE	PIT	chr2	27172814	27172825	-	16	12	0.242424
POLYA_CLUST	chr2_27173200_27173224_-	3UTR	chr2	27173200	27173224	-	100	25
	TISSUE	NE_MTT	chr2	27173217	27173217	-	1	1	0.0416667
	TISSUE	NE_CT1	chr2	27173200	27173224	-	58	25	0.360248
	TISSUE	PIT	chr2	27173204	27173223	-	41	20	0.621212
POLYA_CLUST	chr2_27173767_27173776_-	DOWNSTREAM	chr2	27173767	27173776	-	134	10
	TISSUE	NE_MTT	chr2	27173767	27173773	-	23	7	0.958333
	TISSUE	NE_CT1	chr2	27173767	27173776	-	79	10	0.490683
	TISSUE	NE_2TC	chr2	27173768	27173776	-	23	9	1
	TISSUE	PIT	chr2	27173768	27173772	-	9	5	0.136364
RANK 61	ENSG00000188130	4	3UTR_2;CODING_1;DOWNSTREAM_1							MAPK12	0.0924523
POLYA_CLUST	chr22_50692204_50692236_+	CODING	chr22	50692204	50692236	+	87	33
	TISSUE	NE_MTT	chr22	50692215	50692215	+	1	1	0.0285714
	TISSUE	NE_CT1	chr22	50692209	50692233	+	13	25	0.0613208
	TISSUE	NE_2TC	chr22	50692213	50692225	+	14	13	0.0725389
	TISSUE	PIT	chr22	50692204	50692236	+	59	33	0.184375
POLYA_CLUST	chr22_50691323_50691339_+	3UTR	chr22	50691323	50691339	+	365	17
	TISSUE	NE_MTT	chr22	50691331	50691333	+	8	3	0.228571
	TISSUE	NE_CT1	chr22	50691323	50691339	+	113	17	0.533019
	TISSUE	NE_2TC	chr22	50691326	50691336	+	60	11	0.310881
	TISSUE	PIT	chr22	50691325	50691337	+	184	13	0.575
POLYA_CLUST	chr22_50683607_50683631_+	DOWNSTREAM	chr22	50683607	50683631	+	308	25
	TISSUE	NE_MTT	chr22	50683610	50683616	+	26	7	0.742857
	TISSUE	NE_CT1	chr22	50683607	50683624	+	86	18	0.40566
	TISSUE	NE_2TC	chr22	50683607	50683631	+	119	25	0.61658
	TISSUE	PIT	chr22	50683608	50683625	+	77	18	0.240625
