# Supplementary material for: Alternative Polyadenylation of Tumor Suppressor Genes in Small Intestinal Neuroendocrine Tumors
Source: Front Endocrinol (Lausanne). 2014 Apr 15;5:46. doi: 10.3389/fendo.2014.00046 (PMC3995063; doi:10.3389/fendo.2014.00046)
Supplement: Supplementary file 4 [file Data_Sheet4.XLSX]

## Sheet: Sheet1
	Supplementary table 2: Manually selected genes
	Genes removed in total:			45
	Most distal site primarily used in NET			14
	APA caused by nearby tandem gene			11
	Too few NET reads			11
	Most proximal site only used in PIT			5
	Most proximal site primarily used in PIT			3
	Overlapping genes			1
	RANK	ENSEMBL_ID	NAME	Reason for manual removal:
	1	ENSG00000213494	CCL14	APA caused by nearby tandem gene
	2	ENSG00000161574	CCL15	APA caused by nearby tandem gene
	3	ENSG00000187323	DCC	x
	4	ENSG00000109390	NDUFC1	APA caused by nearby tandem gene
	5	ENSG00000141404	GNAL	Overlapping genes
	6	ENSG00000156414	TDRD9	Too few NET reads - All but two less than 10reads
	7	ENSG00000079112	CDH17	Most distal site primarily used in NET
	8	ENSG00000133401	PDZD2	x
	9	ENSG00000258864	CTC-554D6.1	APA caused by nearby tandem gene
	10	ENSG00000099341	PSMD8	x
	11	ENSG00000107581	EIF3A	Most proximal site only used in PIT
	12	ENSG00000173406	DAB1	Most distal site primarily used in NET
	13	ENSG00000171174	RBKS	Most proximal site primarily used in PIT
	14	ENSG00000011114	BTBD7	Most distal site primarily used in NET
	15	ENSG00000151276	MAGI1	x
	16	ENSG00000153815	CMIP	Most distal site primarily used in NET
	17	ENSG00000164488	DACT2	x
	18	ENSG00000188452	CERKL	Tandem genes
	19	ENSG00000129151	BBOX1	Too few NET reads - All less than 10reads
	20	ENSG00000006468	ETV1	Too few NET reads - All less than 10reads
	21	ENSG00000070019	GUCY2C	Most distal site primarily used in NET
	22	ENSG00000112249	ASCC3	Most distal site primarily used in NET
	23	ENSG00000244187	TMEM141	APA caused by nearby tandem gene
	24	ENSG00000206559	ZCWPW2	x
	25	ENSG00000077147	TM9SF3	x
	26	ENSG00000164946	FREM1	Most proximal site only used in PIT
	27	ENSG00000166006	KCNC2	Too few NET reads - All less than 10reads
	28	ENSG00000164266	SPINK1	Most distal site primarily used in NET
	29	ENSG00000132321	IQCA1	Too few NET reads - All less than 10reads
	30	ENSG00000085063	CD59	x
	31	ENSG00000147256	ARHGAP36	Too few NET reads - All less than 10reads
	32	ENSG00000124831	LRRFIP1	x
	33	ENSG00000091656	ZFHX4	Too few NET reads - All less than 10reads
	34	ENSG00000177943	MAMDC4	APA caused by nearby tandem gene
	35	ENSG00000175216	CKAP5	Most proximal site only used in PIT
	36	ENSG00000173610	UGT2A1/UGT2A2	Too few NET reads - All less than 10reads
	37	ENSG00000169031	COL4A3	Too few NET reads - All but two less than 10reads
	38	ENSG00000134240	HMGCS2	Most distal site primarily used in NET
	39	ENSG00000166822	TMEM170A	APA caused by nearby tandem gene
	40	ENSG00000141293	SKAP1	Too few NET reads- All less than 10reads
	41	ENSG00000154122	ANKH	x
	42	ENSG00000144021	CIAO1	x
	43	ENSG00000181784	RNASE4	APA caused by nearby tandem gene
	44	ENSG00000258818	RNASE4	APA caused by nearby tandem gene
	45	ENSG00000100650	SRSF5	x
	46	ENSG00000182180	MRPS16	x
	47	ENSG00000169855	ROBO1	Most proximal site only used in PIT
	48	ENSG00000167578	RAB4B	APA caused by nearby tandem gene
	49	ENSG00000095203	EPB41L4B/EHM2	Most proximal site only used in PIT
	50	ENSG00000104763	ASAH1	Most distal site primarily used in NET
	51	ENSG00000249948	GBA3	Most distal site primarily used in NET
	52	ENSG00000166405	RIC3	x
	53	ENSG00000168216	LMBRD1	Most distal site primarily used in NET
	54	ENSG00000106128	GHRHR	Too few NET reads- All less than 10reads
	55	ENSG00000115970	THADA	x
	56	ENSG00000005893	LAMP2	Most proximal site primarily used in PIT
	57	ENSG00000132437	DDC	Most distal site primarily used in NET
	58	ENSG00000068745	IP6K2	Most distal site primarily used in NET
	59	ENSG00000184983	NDUFA6	x
	60	ENSG00000157851	DPYSL5	Most distal site primarily used in NET
	61	ENSG00000188130	MAPK12	Most proximal site primarily used in PIT
