# Supplementary material for: Alternative Polyadenylation of Tumor Suppressor Genes in Small Intestinal Neuroendocrine Tumors
Source: Front Endocrinol (Lausanne). 2014 Apr 15;5:46. doi: 10.3389/fendo.2014.00046 (PMC3995063; doi:10.3389/fendo.2014.00046)
Supplement: Supplementary file 5 [file Data_Sheet5.XLSX]

## Sheet: Sheet1
Supplementary table 3: Genuine cases of APA, leading to either 3’ truncation of mRNA coding regions or 3’ UTRs
	= Less than 10 reads in >1 of the 3 NETs in a polyA site
Gene name	ENSEMBL GENE ID								Poly(A) site usage (% per tissue)
POLYA_CLUST1	POLYA ID1	LOACTION	chr	start	end	strand	num reads	PolyA site cluster length
	TISSUE	NE_MTT	chr	start	end	+	num reads	PolyA site cluster length
	TISSUE	NE_CT1	chr	start	end	+	num reads	PolyA site cluster length
	TISSUE	NE_2TC	chr	start	end	+	num reads	PolyA site cluster length
	TISSUE	PIT	chr	start	end	+	num reads	PolyA site cluster length
POLYA_CLUST	chr22_42481524_42481541_+	3UTR	chr	start	end	strand	num reads	PolyA site cluster length
	TISSUE	NE_MTT	chr	start	end	+	num reads	PolyA site cluster length
	TISSUE	NE_CT1	chr	start	end	+	num reads	PolyA site cluster length
	TISSUE	NE_2TC	chr	start	end	+	num reads	PolyA site cluster length
	TISSUE	PIT	chr	start	end	+	num reads	PolyA site cluster length
DCC	ENSG00000187323
POLYA_CLUST	chr18_50510424_50510436_-	CODING	chr18	50510424	50510436	-	235	13
	TISSUE	NE_MTT	chr18	50510424	50510428	-	34	5	1
	TISSUE	NE_CT1	chr18	50510424	50510436	-	156	13	0.9936
	TISSUE	NE_2TC	chr18	50510425	50510430	-	25	6	0.9615
	TISSUE	PIT	chr18	50510425	50510431	-	20	7	0.1136
POLYA_CLUST	chr18_50836364_50836402_-	CODING	chr18	50836364	50836402	-	158	39
	TISSUE	NE_CT1	chr18	50836370	50836370	-	1	1	0.0064
	TISSUE	NE_2TC	chr18	50836364	50836364	-	1	1	0.0385
	TISSUE	PIT	chr18	50836364	50836402	-	156	39	0.8864
PDZD2	ENSG00000133401	36
POLYA_CLUST	chr5_31909497_31909511_-	CODING	chr5	31909497	31909511	-	187	15
	TISSUE	NE_MTT	chr5	31909497	31909510	-	36	14	0.75
	TISSUE	NE_CT1	chr5	31909497	31909511	-	47	15	0.8393
	TISSUE	NE_2TC	chr5	31909497	31909510	-	42	14	0.7636
	TISSUE	PIT	chr5	31909497	31909510	-	62	14	0.3713
POLYA_CLUST	chr5_31955819_31955830_-	CODING	chr5	31955819	31955830	-	37	12
	TISSUE	NE_MTT	chr5	31955819	31955824	-	11	6	0.2292
	TISSUE	NE_CT1	chr5	31955821	31955828	-	6	8	0.1071
	TISSUE	NE_2TC	chr5	31955821	31955830	-	10	10	0.1818
	TISSUE	PIT	chr5	31955820	31955829	-	10	10	0.0599
POLYA_CLUST	chr5_32111023_32111040_-	3UTR	chr5	32111023	32111040	-	102	18
	TISSUE	NE_MTT	chr5	32111036	32111036	-	1	1	0.0208
	TISSUE	NE_CT1	chr5	32111036	32111037	-	3	2	0.0536
	TISSUE	NE_2TC	chr5	32111036	32111037	-	3	2	0.0545
	TISSUE	PIT	chr5	32111023	32111040	-	95	18	0.5689
PSMD8	ENSG00000099341
POLYA_CLUST	chr19_38874110_38874133_-	3UTR	chr19	38874110	38874133	-	593	24
	TISSUE	NE_MTT	chr19	38874110	38874133	-	108	24	0.7059
	TISSUE	NE_CT1	chr19	38874111	38874133	-	247	23	0.6842
	TISSUE	NE_2TC	chr19	38874111	38874129	-	168	19	0.6437
	TISSUE	PIT	chr19	38874111	38874127	-	70	17	0.3398
POLYA_CLUST	chr19_38874435_38874494_-	3UTR	chr19	38874435	38874494	-	388	60
	TISSUE	NE_MTT	chr19	38874441	38874469	-	45	29	0.2941
	TISSUE	NE_CT1	chr19	38874445	38874481	-	114	37	0.3158
	TISSUE	NE_2TC	chr19	38874435	38874494	-	93	60	0.3563
	TISSUE	PIT	chr19	38874444	38874480	-	136	37	0.6602
MAGI1	ENSG00000151276
POLYA_CLUST	chr3_65597187_65597334_+	CODING	chr3	65597187	65597334	+	75	148
	TISSUE	NE_MTT	chr3	65597189	65597330	+	12	142	0.6
	TISSUE	NE_CT1	chr3	65597187	65597334	+	25	148	0.4808
	TISSUE	NE_2TC	chr3	65597193	65597327	+	24	135	0.5333
	TISSUE	PIT	chr3	65597226	65597330	+	14	105	0.1609
POLYA_CLUST	chr3_65596878_65596965_+	CODING	chr3	65596878	65596965	+	30	88
	TISSUE	NE_CT1	chr3	65596881	65596965	+	17	85	0.3269
	TISSUE	NE_2TC	chr3	65596878	65596960	+	9	83	0.2
	TISSUE	PIT	chr3	65596883	65596922	+	4	40	0.046
POLYA_CLUST	chr3_65409742_65409749_+	CODING	chr3	65409742	65409749	+	63	8
	TISSUE	PIT	chr3	65409742	65409749	+	63	8	0.7241
POLYA_CLUST	chr3_65341831_65341885_+	DOWNSTREAM	chr3	65341831	65341885	+	36	55
	TISSUE	NE_MTT	chr3	65341833	65341837	+	8	5	0.4
	TISSUE	NE_CT1	chr3	65341834	65341869	+	10	36	0.1923
	TISSUE	NE_2TC	chr3	65341831	65341885	+	12	55	0.2667
	TISSUE	PIT	chr3	65341836	65341845	+	6	10	0.069
DACT2	ENSG00000164488
POLYA_CLUST	chr6_168707578_168707591_+	CODING	chr6	168707578	168707591	+	71	14
	TISSUE	NE_MTT	chr6	168707578	168707588	+	6	11	0.315789
	TISSUE	NE_CT1	chr6	168707578	168707590	+	38	13	0.413043
	TISSUE	NE_2TC	chr6	168707586	168707591	+	27	6	0.262136
POLYA_CLUST	chr6_168698745_168698762_+	CODING	chr6	168698745	168698762	+	116	18
	TISSUE	NE_MTT	chr6	168698752	168698755	+	11	4	0.578947
	TISSUE	NE_CT1	chr6	168698748	168698762	+	50	15	0.543478
	TISSUE	NE_2TC	chr6	168698745	168698755	+	55	11	0.533981
POLYA_CLUST	chr6_168696155_168696181_+	CODING	chr6	168696155	168696181	+	27	27
	TISSUE	NE_MTT	chr6	168696155	168696166	+	2	12	0.105263
	TISSUE	NE_CT1	chr6	168696155	168696181	+	4	27	0.0434783
	TISSUE	NE_2TC	chr6	168696160	168696181	+	21	22	0.203883
POLYA_CLUST	chr6_168695465_168695479_+	CODING	chr6	168695465	168695479	+	16	15
	TISSUE	PIT	chr6	168695465	168695479	+	16	15	1
ZCWPW2	ENSG00000206559
POLYA_CLUST	chr3_28394248_28394257_-	5UTR	chr3	28394248	28394257	-	11	10
	TISSUE	NE_CT1	chr3	28394253	28394257	-	2	5	0.0426
	TISSUE	NE_2TC	chr3	28394253	28394257	-	2	5	0.0909
	TISSUE	PIT	chr3	28394248	28394257	-	7	10	0.3182
POLYA_CLUST	chr3_28438265_28438265_-	5UTR	chr3	28438265	28438265	-	2	1
	TISSUE	NE_MTT	chr3	28438265	28438265	-	2	1	0.1538
POLYA_CLUST	chr3_28449653_28449655_-	5UTR	chr3	28449653	28449655	-	4	3
	TISSUE	NE_MTT	chr3	28449653	28449655	-	2	3	0.1538
	TISSUE	NE_2TC	chr3	28449653	28449654	-	2	2	0.0909
POLYA_CLUST	chr3_28463836_28463851_-	CODING	chr3	28463836	28463851	-	2	16
	TISSUE	NE_MTT	chr3	28463836	28463851	-	2	16	0.1538
POLYA_CLUST	chr3_28500517_28500518_-	CODING	chr3	28500517	28500518	-	3	2
	TISSUE	NE_MTT	chr3	28500517	28500518	-	2	2	0.1538
	TISSUE	NE_CT1	chr3	28500518	28500518	-	1	1	0.0213
POLYA_CLUST	chr3_28530125_28530134_-	CODING	chr3	28530125	28530134	-	53	10
	TISSUE	NE_MTT	chr3	28530130	28530130	-	1	1	0.0769
	TISSUE	NE_CT1	chr3	28530125	28530134	-	37	10	0.7872
	TISSUE	NE_2TC	chr3	28530125	28530134	-	15	10	0.6818
POLYA_CLUST	chr3_28558653_28558667_-	CODING	chr3	28558653	28558667	-	15	15
	TISSUE	PIT	chr3	28558653	28558667	-	15	15	0.6818
POLYA_CLUST	chr3_28571643_28571643_-	CODING	chr3	28571643	28571643	-	7	1
	TISSUE	NE_MTT	chr3	28571643	28571643	-	2	1	0.1538
	TISSUE	NE_CT1	chr3	28571643	28571643	-	3	1	0.0638
	TISSUE	NE_2TC	chr3	28571643	28571643	-	2	1	0.0909
POLYA_CLUST	chr3_28577034_28577040_-	CODING	chr3	28577034	28577040	-	7	7
	TISSUE	NE_MTT	chr3	28577040	28577040	-	2	1	0.1538
	TISSUE	NE_CT1	chr3	28577040	28577040	-	4	1	0.0851
	TISSUE	NE_2TC	chr3	28577034	28577034	-	1	1	0.0455
TM9SF3	ENSG00000077147
POLYA_CLUST	chr10_98280706_98280749_+	3UTR	chr10	98280706	98280749	+	454	44
	TISSUE	NE_MTT	chr10	98280706	98280748	+	142	43	0.2773
	TISSUE	NE_CT1	chr10	98280725	98280749	+	130	25	0.2703
	TISSUE	NE_2TC	chr10	98280732	98280749	+	105	18	0.2248
	TISSUE	PIT	chr10	98280725	98280749	+	77	25	0.1829
POLYA_CLUST	chr10_98280422_98280454_+	3UTR	chr10	98280422	98280454	+	1109	33
	TISSUE	NE_MTT	chr10	98280422	98280445	+	307	24	0.5996
	TISSUE	NE_CT1	chr10	98280423	98280454	+	296	32	0.6154
	TISSUE	NE_2TC	chr10	98280423	98280448	+	294	26	0.6296
	TISSUE	PIT	chr10	98280427	98280448	+	212	22	0.5036
POLYA_CLUST	chr10_98277858_98277874_+	3UTR	chr10	98277858	98277874	+	318	17
	TISSUE	NE_MTT	chr10	98277858	98277874	+	63	17	0.123
	TISSUE	NE_CT1	chr10	98277864	98277874	+	55	11	0.1143
	TISSUE	NE_2TC	chr10	98277864	98277874	+	68	11	0.1456
	TISSUE	PIT	chr10	98277864	98277870	+	132	7	0.3135
CD59	ENSG00000085063
POLYA_CLUST	chr11_33731522_33731559_+	CODING	chr11	33731522	33731559	+	1737	38
	TISSUE	NE_MTT	chr11	33731530	33731545	+	61	16	0.2824
	TISSUE	NE_CT1	chr11	33731529	33731548	+	425	20	0.2577
	TISSUE	NE_2TC	chr11	33731525	33731559	+	1058	35	0.3186
	TISSUE	PIT	chr11	33731522	33731548	+	193	27	0.118
POLYA_CLUST	chr11_33730959_33731029_+	CODING	chr11	33730959	33731029	+	1716	71
	TISSUE	NE_MTT	chr11	33730980	33730990	+	53	11	0.2454
	TISSUE	NE_CT1	chr11	33730968	33731020	+	426	53	0.2583
	TISSUE	NE_2TC	chr11	33730959	33731029	+	871	71	0.2623
	TISSUE	PIT	chr11	33730979	33731000	+	366	22	0.2239
POLYA_CLUST	chr11_33730340_33730438_+	CODING	chr11	33730340	33730438	+	1527	99
	TISSUE	NE_MTT	chr11	33730346	33730430	+	45	85	0.2083
	TISSUE	NE_CT1	chr11	33730344	33730430	+	366	87	0.222
	TISSUE	NE_2TC	chr11	33730341	33730430	+	619	90	0.1864
	TISSUE	PIT	chr11	33730340	33730438	+	497	99	0.304
POLYA_CLUST	chr11_33730203_33730239_+	CODING	chr11	33730203	33730239	+	1301	37
	TISSUE	NE_MTT	chr11	33730214	33730232	+	35	19	0.162
	TISSUE	NE_CT1	chr11	33730212	33730235	+	319	24	0.1935
	TISSUE	NE_2TC	chr11	33730203	33730239	+	589	37	0.1774
	TISSUE	PIT	chr11	33730211	33730239	+	358	29	0.219
POLYA_CLUST	chr11_33726815_33726853_+	CODING	chr11	33726815	33726853	+	540	39
	TISSUE	NE_MTT	chr11	33726815	33726837	+	22	23	0.1019
	TISSUE	NE_CT1	chr11	33726825	33726853	+	113	29	0.0685
	TISSUE	NE_2TC	chr11	33726815	33726853	+	184	39	0.0554
	TISSUE	PIT	chr11	33726815	33726852	+	221	38	0.1352
LRRFIP1	ENSG00000124831
POLYA_CLUST	chr2_238674551_238674593_-	CODING	chr2	238674551	238674593	-	556	43
	TISSUE	NE_MTT	chr2	238674552	238674562	-	78	11	0.7647
	TISSUE	NE_CT1	chr2	238674551	238674593	-	213	43	0.6849
	TISSUE	NE_2TC	chr2	238674551	238674593	-	190	43	0.7884
	TISSUE	PIT	chr2	238674551	238674586	-	75	36	0.4237
POLYA_CLUST	chr2_238688940_238688965_-	3UTR	chr2	238688940	238688965	-	275	26
	TISSUE	NE_MTT	chr2	238688950	238688960	-	24	11	0.2353
	TISSUE	NE_CT1	chr2	238688948	238688965	-	98	18	0.3151
	TISSUE	NE_2TC	chr2	238688950	238688964	-	51	15	0.2116
	TISSUE	PIT	chr2	238688940	238688964	-	102	25	0.5763
ANKH	ENSG00000154122
POLYA_CLUST	chr5_14709805_14709949_+	3UTR	chr5	14709805	14709949	+	897	145
	TISSUE	NE_MTT	chr5	14709820	14709933	+	83	114	0.8384
	TISSUE	NE_CT1	chr5	14709805	14709938	+	339	134	0.75
	TISSUE	NE_2TC	chr5	14709819	14709949	+	285	131	0.783
	TISSUE	PIT	chr5	14709815	14709947	+	190	133	0.5588
POLYA_CLUST	chr5_14704908_14704925_+	3UTR	chr5	14704908	14704925	+	358	18
	TISSUE	NE_MTT	chr5	14704911	14704917	+	16	7	0.1616
	TISSUE	NE_CT1	chr5	14704908	14704925	+	113	18	0.25
	TISSUE	NE_2TC	chr5	14704908	14704920	+	79	13	0.217
	TISSUE	PIT	chr5	14704908	14704921	+	150	14	0.4412
CIAO1	ENSG00000144021
POLYA_CLUST	chr2_96937273_96937303_-	3UTR	chr2	96937273	96937303	-	292	31
	TISSUE	NE_MTT	chr2	96937280	96937301	-	47	22	0.758065
	TISSUE	NE_CT1	chr2	96937277	96937301	-	113	25	0.656977
	TISSUE	NE_2TC	chr2	96937278	96937300	-	63	23	0.547826
	TISSUE	PIT	chr2	96937273	96937303	-	69	31	0.328571
POLYA_CLUST	chr2_96939061_96939088_-	3UTR	chr2	96939061	96939088	-	64	28
	TISSUE	NE_MTT	chr2	96939071	96939072	-	2	2	0.0322581
	TISSUE	NE_CT1	chr2	96939069	96939088	-	25	20	0.145349
	TISSUE	NE_2TC	chr2	96939067	96939086	-	20	20	0.173913
	TISSUE	PIT	chr2	96939061	96939084	-	17	24	0.0809524
POLYA_CLUST	chr2_96939854_96939869_-	DOWNSTREAM	chr2	96939854	96939869	-	203	16
	TISSUE	NE_MTT	chr2	96939862	96939869	-	13	8	0.209677
	TISSUE	NE_CT1	chr2	96939857	96939866	-	34	10	0.197674
	TISSUE	NE_2TC	chr2	96939856	96939866	-	32	11	0.278261
	TISSUE	PIT	chr2	96939854	96939869	-	124	16	0.590476
SRSF5	ENSG00000100650
POLYA_CLUST	chr14_70238377_70238406_-	3UTR	chr14	70238377	70238406	-	1043	30
	TISSUE	NE_MTT	chr14	70238381	70238398	-	151	18	0.3872
	TISSUE	NE_CT1	chr14	70238377	70238401	-	256	25	0.3164
	TISSUE	NE_2TC	chr14	70238377	70238400	-	354	24	0.3986
	TISSUE	PIT	chr14	70238379	70238406	-	282	28	0.2159
POLYA_CLUST	chr14_70238689_70238744_-	3UTR	chr14	70238689	70238744	-	2350	56
	TISSUE	NE_MTT	chr14	70238705	70238744	-	239	40	0.6128
	TISSUE	NE_CT1	chr14	70238705	70238742	-	553	38	0.6836
	TISSUE	NE_2TC	chr14	70238705	70238740	-	534	36	0.6014
	TISSUE	PIT	chr14	70238689	70238744	-	1024	56	0.7841
MRPS16	ENSG00000182180
POLYA_CLUST	chr10_75010486_75010511_+	CODING	chr10	75010486	75010511	+	411	26
	TISSUE	NE_MTT	chr10	75010488	75010502	+	56	15	0.7179
	TISSUE	NE_CT1	chr10	75010488	75010511	+	136	24	0.6182
	TISSUE	NE_2TC	chr10	75010487	75010503	+	130	17	0.7602
	TISSUE	PIT	chr10	75010486	75010503	+	89	18	0.3787
POLYA_CLUST	chr10_75008598_75008618_+	CODING	chr10	75008598	75008618	+	293	21
	TISSUE	NE_MTT	chr10	75008603	75008617	+	22	15	0.2821
	TISSUE	NE_CT1	chr10	75008598	75008618	+	84	21	0.3818
	TISSUE	NE_2TC	chr10	75008600	75008617	+	41	18	0.2398
	TISSUE	PIT	chr10	75008599	75008614	+	146	16	0.6213
RIC3	ENSG00000166405
POLYA_CLUST	chr11_8179891_8179901_+	CODING	chr11	8179891	8179901	+	96	11
	TISSUE	NE_MTT	chr11	8179898	8179898	+	1	1	0.25
	TISSUE	NE_CT1	chr11	8179891	8179901	+	57	11	0.4161
	TISSUE	NE_2TC	chr11	8179897	8179898	+	38	2	0.322
POLYA_CLUST	chr11_8145625_8145645_+	CODING	chr11	8145625	8145645	+	3	21
	TISSUE	NE_MTT	chr11	8145631	8145631	+	1	1	0.25
	TISSUE	NE_2TC	chr11	8145625	8145645	+	2	21	0.0169
POLYA_CLUST	chr11_8138583_8138602_+	CODING	chr11	8138583	8138602	+	2	20
	TISSUE	NE_MTT	chr11	8138583	8138583	+	1	1	0.25
	TISSUE	NE_2TC	chr11	8138602	8138602	+	1	1	0.0085
POLYA_CLUST	chr11_8137021_8137034_+	CODING	chr11	8137021	8137034	+	2	14
	TISSUE	NE_MTT	chr11	8137034	8137034	+	1	1	0.25
	TISSUE	NE_CT1	chr11	8137021	8137021	+	1	1	0.0073
POLYA_CLUST	chr11_8130476_8130547_+	3UTR	chr11	8130476	8130547	+	169	72
	TISSUE	NE_CT1	chr11	8130476	8130547	+	53	72	0.3869
	TISSUE	NE_2TC	chr11	8130488	8130530	+	54	43	0.4576
	TISSUE	PIT	chr11	8130476	8130547	+	62	72	0.7949
POLYA_CLUST	chr11_8127594_8127656_+	3UTR	chr11	8127594	8127656	+	65	63
	TISSUE	NE_CT1	chr11	8127594	8127652	+	26	59	0.1898
	TISSUE	NE_2TC	chr11	8127596	8127652	+	23	57	0.1949
	TISSUE	PIT	chr11	8127597	8127656	+	16	60	0.2051
THADA	ENSG00000115970
POLYA_CLUST	chr2_43740811_43740811_+	CODING	chr2	43740811	43740811	+	34	1
	TISSUE	NE_MTT	chr2	43740811	43740811	+	1	1	0.05
	TISSUE	NE_CT1	chr2	43740811	43740811	+	21	1	0.35
	TISSUE	NE_2TC	chr2	43740811	43740811	+	12	1	0.1364
POLYA_CLUST	chr2_43712069_43712071_+	CODING	chr2	43712069	43712071	+	79	3
	TISSUE	PIT	chr2	43712069	43712071	+	79	3	0.4093
POLYA_CLUST	chr2_43471329_43471339_+	CODING	chr2	43471329	43471339	+	7	11
	TISSUE	NE_MTT	chr2	43471338	43471339	+	4	2	0.2
	TISSUE	NE_CT1	chr2	43471337	43471337	+	1	1	0.0167
	TISSUE	NE_2TC	chr2	43471329	43471329	+	1	1	0.0114
	TISSUE	PIT	chr2	43471339	43471339	+	1	1	0.0052
POLYA_CLUST	chr2_43457987_43457997_+	CODING	chr2	43457987	43457997	+	74	11
	TISSUE	NE_MTT	chr2	43457992	43457992	+	3	1	0.15
	TISSUE	NE_CT1	chr2	43457987	43457997	+	21	11	0.35
	TISSUE	NE_2TC	chr2	43457987	43457993	+	22	7	0.25
	TISSUE	PIT	chr2	43457989	43457997	+	28	9	0.1451
POLYA_CLUST	chr2_43450424_43450428_+	CODING	chr2	43450424	43450428	+	21	5
	TISSUE	NE_MTT	chr2	43450428	43450428	+	1	1	0.05
	TISSUE	NE_2TC	chr2	43450424	43450428	+	15	5	0.1705
	TISSUE	PIT	chr2	43450427	43450428	+	5	2	0.0259
POLYA_CLUST	chr2_43449518_43449564_+	CODING	chr2	43449518	43449564	+	146	47
	TISSUE	NE_MTT	chr2	43449542	43449544	+	11	3	0.55
	TISSUE	NE_CT1	chr2	43449540	43449550	+	17	11	0.2833
	TISSUE	NE_2TC	chr2	43449518	43449543	+	38	26	0.4318
	TISSUE	PIT	chr2	43449533	43449564	+	80	32	0.4145
NDUFA6	ENSG00000184983
POLYA_CLUST	chr22_42482087_42482139_+	3UTR	chr22	42482087	42482139	+	721	53
	TISSUE	NE_MTT	chr22	42482087	42482123	+	196	37	0.830508
	TISSUE	NE_CT1	chr22	42482090	42482134	+	199	45	0.808943
	TISSUE	NE_2TC	chr22	42482090	42482139	+	190	50	0.772358
	TISSUE	PIT	chr22	42482087	42482134	+	136	48	0.564315
POLYA_CLUST	chr22_42481524_42481541_+	3UTR	chr22	42481524	42481541	+	248	18
	TISSUE	NE_MTT	chr22	42481524	42481540	+	40	17	0.169492
	TISSUE	NE_CT1	chr22	42481527	42481541	+	47	15	0.191057
	TISSUE	NE_2TC	chr22	42481529	42481540	+	56	12	0.227642
	TISSUE	PIT	chr22	42481527	42481541	+	105	15	0.435685
